# Supplementary material for: Pervasive effects of RNA degradation on Nanopore direct RNA sequencing
Source: NAR Genom Bioinform. 2023 Jun 9;5(2):lqad060. doi: 10.1093/nargab/lqad060 (PMC10251640; doi:10.1093/nargab/lqad060)
Supplement: lqad060_Supplemental_Files [file lqad060_supplemental_files.zip]

Archive with 7 entries (7 files):
- Additional file 1_Table S1.xlsx
- Additional file 2- Table S2.xlsx
- Additional file 3_Table S3.xlsx
- Additional file 4- Table S4.xls
- Additional file 5- Table S5.xlsx
- revised2_Supplementary_Figures_Combined.pdf
- Supplementary table legends.docx
