# Supplementary material for: Pervasive effects of RNA degradation on Nanopore direct RNA sequencing
Source: NAR Genom Bioinform. 2023 Jun 9;5(2):lqad060. doi: 10.1093/nargab/lqad060 (PMC10251640; doi:10.1093/nargab/lqad060)
Supplement: lqad060_Supplemental_Files [file lqad060_supplemental_files.zip › Additional file 1_Table S1.xlsx]

## Sheet: Sheet1
Table S1. Time series summary statistics
Sample_ID	type	Time to lysis (h)	Time_series_batch	Sequencing Batch	Median accuracy of primary alignments	28S/18S	RIN	Total RNA used (ug)	PolyA yeild (ng)	Number of reads	Number of pass reads	Pass reads (%)	Number of pass reads mapped (hg38)	N50	Median aligned length of primary alignmets	Full length transcripts (%) (95% coverage)	Percentage of reads within 25bp of annotated 5ʹ end	Median coverage fraction (per read)	Median coverage fraction (per transcript)	Number of unique hg38 Genes identified	Number of unique hg38 trasncsripts identified	Sequin Mix	Number of Sequin Reads	Number of CS reads
TS12_RIN_9.9	Control	0h	3	2	89.8219	2.4	9.9	20	258	1012000	908000	0.897233	883655	1446	745	25.7363	20.7798	0.700855	0.53292	14651	37484	A	3380	N.A
TS10_RIN_9.8	Control	0h	1	1	89.011	3.1	9.8	14.4	289.2	1690769	1585058	0.937478	377741	1080	762	23.429	18.4002	0.643451	0.488836	13069	29677	A	1577	1012855
TS11_RIN_9.7	Control	0h	2	4	90.0121	2.5	9.7	27	371.2	1299271	1180328	0.908454	1150441	1607	811	26.4359	20.4451	0.705619	0.558074	15458	42617	A	2123	N.A
TS10_RIN_9.6	Very High	0.5h	1	1	88.9136	2.8	9.6	18.7	267.6	1300487	1167903	0.89805	1036763	1360	759	22.6261	17.882	0.627111	0.478215	15189	41060	B	4434	209893
TS11_RIN_9.6	Very High	0.5h	2	4	89.4177	2.4	9.6	28	419.2	1461637	1306203	0.893658	1272162	1558	788	26.1115	20.2495	0.709751	0.559019	15495	43303	B	3773	N.A
TS10_RIN_9.3	High	1h	1	1	89.4794	1.7	9.3	18.1	156.4	1975354	1801455	0.911966	1571078	1170	702	20.9008	17.4618	0.579154	0.424262	15877	45474	B	4772	317656
TS11_RIN_9.3	High	1h	2	2	90.0952	1.3	9.3	20	226	1496000	1336000	0.893048	1291611	1231	692	19.9412	17.4639	0.561971	0.422788	15802	45722	B	3032	N.A
TS11_RIN_8.9	Mid	3h	2	4	89.6661	1.1	8.9	44	177.6	2266275	1934774	0.853724	1846242	840	540	13.5315	12.1181	0.441544	0.3113	16234	48409	B	6879	N.A
TS11_RIN_8.8	Mid	4h	2	3	90.0336	1.1	8.8	26	123.3	1888093	1692035	0.896161	1635461	1011	651	21.448	18.9372	0.573203	0.393075	15788	46534	B	4925	N.A
TS11_RIN_8.7	Mid	6h	2	3	89.9788	1	8.7	26	124.9	2197722	1946633	0.88575	1872895	863	574	18.7051	17.116	0.516887	0.335951	15999	47640	B	3036	N.A
TS10_RIN_8.4	Mid	3h	1	1	89.3661	1.1	8.4	33.5	127.12	2103563	1714306	0.814953	1613057	1180	693	21.3762	18.0079	0.580389	0.432815	16062	46342	B	3408	389257
TS12_RIN_8.2	Low	6h	3	3	89.8174	0.6	8.2	35	298	2030873	1786398	0.879621	1715435	940	604	18.811	17.0937	0.532279	0.358877	15930	45652	B	2520	N.A
TS10_RIN_7.7	Low	6h	1	1	90.4862	0.6	7.7	40	117.6	567610	512234	0.90244	431338	974	643	21.2186	19.2788	0.54979	0.362941	12940	30815	B	927	105858
TS12_RIN_7.3	Degraded	8h	3	2	89.7436	0.2	7.3	80	258	1360000	1148000	0.844118	1098668	768	516	16.0517	15.3267	0.477426	0.284578	14674	39341	B	1121	N.A
TS12_RIN_7.2	Degraded	8h	3	4	90.2062	0.2	7.2	82	369.6	2069221	1772222	0.856468	1688217	786	519	16.6529	15.9599	0.471447	0.289528	15703	44739	B	4679	N.A
Ind_x	Brain	-	-	-	90.9613	1.1	7.8	78	500	7137640	6443177	0.902704	6281389	1730	904	21.2726	16.8189	0.524825	0.442183	22938	73931	-	-	-
