# Supplementary material for: Pervasive effects of RNA degradation on Nanopore direct RNA sequencing
Source: NAR Genom Bioinform. 2023 Jun 9;5(2):lqad060. doi: 10.1093/nargab/lqad060 (PMC10251640; doi:10.1093/nargab/lqad060)
Supplement: lqad060_Supplemental_Files [file lqad060_supplemental_files.zip › Additional file 2- Table S2.xlsx]

## Sheet: Sheet1
Table S2. Direct RNA sequencing metrics filtered with NanoCount
Time post degradation treatment (h)	Average RIN	Median Aligned length (bp)	Full length transcripts (%)	Median coverage fraction per read	Median coverage fraction per transcript	Average Number of Genes detected	Average Number of Isoforms detected
0 (n=3)	9.8	773	38.77	0.9	0.68	12976	32257
0.5 (n=2)	9.6	774	37.59	0.89	0.67	13935	37329
1 (n=2)	9.3	697	31.15	0.81	0.53	14397	40340
3-4 (n=3)	8.7	628	28.5	0.76	0.46	14593	41309
6 (n=3)	8.2	607	28.92	0.76	0.43	13563	36004
8 (n=2)	7.25	518	23.87	0.67	0.34	13885	36978
Brain	7.8	919	30.07	0.7	0.58	20404	65226
