# Supplementary material for: Pervasive effects of RNA degradation on Nanopore direct RNA sequencing
Source: NAR Genom Bioinform. 2023 Jun 9;5(2):lqad060. doi: 10.1093/nargab/lqad060 (PMC10251640; doi:10.1093/nargab/lqad060)
Supplement: lqad060_Supplemental_Files [file lqad060_supplemental_files.zip › Additional file 3_Table S3.xlsx]

## Sheet: Genes
Table S3. Statistical tests for gene architecture analysis for gene
ANOVA results: Dependent variable - %GC content							Effect Size for ANOVA				Tukey HSD Test for Pairwise Comparisons
	Df	Sum Sq	Mean Sq	F-Value	P-Value		Parameter	Eta2	95% CI			diff	lwr	upr	p adj
Cluster	3	1327	442.5	7.589	4.59e-05		Cluster	0.00289	[0.00, 1.00]		Slow-Fast	0.707079	0.178937	1.23522	0.003275
Residuals	7860	458294	58.3	-	-						Stable-Fast	0.684715	0.0253135	1.34412	0.0382776
											Up-Fast	1.75152	0.663706	2.83934	0.0002078
											Stable-Slow	-0.0223643	-0.620227	0.575499	0.999682
											Up-Slow	1.04444	-0.00720986	2.09609	0.052383
											Up-Stable	1.06681	-0.0565137	2.19013	0.0697905
ANOVA results: Dependent variable - 5'UTR length							Effect Size for ANOVA				Tukey HSD Test for Pairwise Comparisons
	Df	Sum Sq	Mean Sq	F-Value	P-Value		Parameter	Eta2	95% CI			diff	lwr	upr	p adj
Cluster	3	4322936	1440979	48.35	<2e-16		Cluster	0.02	[0.01, 1.00]		Slow-Fast	-41.0571	-52.998	-29.1163	0
Residuals	7860	458294	29805	-	-						Stable-Fast	-49.7524	-64.6609	-34.8439	0
											Up-Fast	-91.4131	-116.008	-66.8185	0
											Stable-Slow	-8.69525	-22.2124	4.82193	0.349
											Up-Slow	-50.356	-74.1329	-26.579	3e-07
											Up-Stable	-41.6607	-67.058	-16.2634	0.0001482
ANOVA results: Dependent variable - 3'UTR length							Effect Size for ANOVA				Tukey HSD Test for Pairwise Comparisons
	Df	Sum Sq	Mean Sq	F-Value	P-Value		Parameter	Eta2	95% CI			diff	lwr	upr	p adj
Cluster	3	1393000000	464410596	197.4	<2e-16		Cluster	0.07	[0.06, 1.00]		Slow-Fast	-781.168	-887.251	-675.085	0
Residuals	7860	18490000000	2352400	-	-						Stable-Fast	-1010.7	-1143.14	-878.248	0
											Up-Fast	-1407.9	-1626.4	-1189.4	0
											Stable-Slow	-229.528	-349.615	-109.441	5.5e-06
											Up-Slow	-626.73	-837.965	-415.495	0
											Up-Stable	-397.202	-622.832	-171.571	3.65e-05
ANOVA results: Dependent variable - total gene length							Effect Size for ANOVA
	Df	Sum Sq	Mean Sq	F-Value	P-Value		Parameter	Eta2	95% CI		Tukey HSD Test for Pairwise Comparisons
Cluster	3	2029000000	676301888	131.3	<2e-16		Cluster	0.05	[0.04, 1.00]			diff	lwr	upr	p adj
Residuals	7860	40430000000	5151867	-	-						Slow-Fast	-894.276	-1051.27	-737.279	0
											Stable-Fast	-958.49	-1154.92	-762.056	0
											Up-Fast	2079.61	-2402.96	-1756.25	0
											Stable-Slow	-64.2138	-242.406	113.978	0.790931
											Up-Slow	-1185.33	-1497.94	-872.725	0
											Up-Stable	-1121.12	-1455.28	-786.96	0

## Sheet: Isoforms
Statistical tests for gene architecture analysis for isoforms
ANOVA results: Dependent variable - %GC content							Effect Size for ANOVA				Tukey HSD Test for Pairwise Comparisons
	Df	Sum Sq	Mean Sq	F-Value	P-Value		Parameter	Eta2	95% CI			diff	lwr	upr	p adj
Cluster	3	3231	1076.9	17.58	2.17e-11		Cluster	0.00336	[0.00, 1.00]		Slow-Fast	-0.724986	-1.11862	-0.331352	1.33e-05
Residuals	15657	959096	61.3	-	-						Stable-Fast	-1.39627	-1.92112	-0.871417	0
											Up-Fast	-1.22991	-2.00708	-0.452731	0.0002805
											Stable-Slow	-0.671283	-1.13338	-0.209183	0.0010916
											Up-Slow	-0.504919	-1.24117	0.231332	0.291851
											Up-Stable	0.166363	-0.647632	0.980358	0.953047
ANOVA results: Dependent variable - 5'UTR length							Effect Size for ANOVA				Tukey HSD Test for Pairwise Comparisons
	Df	Sum Sq	Mean Sq	F-Value	P-Value		Parameter	Eta2	95% CI			diff	lwr	upr	p adj
Cluster	3	1.433	4778186	61.88	<2e-16		Cluster	0.01	[0.01, 1.00]		Slow-Fast	47.2409	33.3073	61.1745	0
Residuals	15762	1217000000	77216								Stable-Fast	88.1919	69.6232	106.761	0
											Up-Fast	95.9679	68.5135	123.422	0
											Stable-Slow	40.951	24.606	57.2961	0
											Up-Slow	48.727	22.7249	74.729	8.9e-06
											Up-Stable	7.77595	-20.9774	36.5293	0.899108
ANOVA results: Dependent variable - 3'UTR length							Effect Size for ANOVA				Tukey HSD Test for Pairwise Comparisons
	Df	Sum Sq	Mean Sq	F-Value	P-Value		Parameter	Eta2	95% CI			diff	lwr	upr	p adj
Cluster	3	1903000000	634298822	311	<2e-16		Cluster	0.06	[0.05, 1.00]		Slow-Fast	590.545	518.939	662.15	0
Residuals	15762	32140000000	2039250								Stable-Fast	1043.01	947.59	1138.44	0
											Up-Fast	993.127	852.038	1134.22	0
											Stable-Slow	452.47	368.472	536.468	0
											Up-Slow	402.582	268.956	536.207	0
											Up-Stable	-49.8882	-197.653	97.8765	0.821679
ANOVA results: Dependent variable - total gene length							Effect Size for ANOVA
	Df	Sum Sq	Mean Sq	F-Value	P-Value		Parameter	Eta2	95% CI		Tukey HSD Test for Pairwise Comparisons
Cluster	3	2558000000	852525158	178.4	<2e-16		Cluster	0.03	[0.03, 1.00]			diff	lwr	upr	p adj
Residuals	15762	75340000000	4780009								Slow-Fast	800.44	690.811	910.068	0
											Stable-Fast	1165.91	1019.81	1312.01	0
											Up-Fast	1061.52	845.514	a	0
											Stable-Slow	365.469	236.867	494.071	0
											Up-Slow	261.084	56.5015	465.667	0.0057587
											Up-Stable	-104.385	-330.615	121.845	0.636039
ANOVA results: Dependent variable - CDS length							Effect Size for ANOVA
	Df	Sum Sq	Mean Sq	F-Value	P-Value		Parameter	Eta2	95% CI		Tukey HSD Test for Pairwise Comparisons
Cluster	3	592400000	197451589	84.04	<2e-16		Cluster	0.02	[0.01, 1.00]			diff	lwr	upr	p adj
Residuals	15762	37030000000	2349601								Slow-Fast	209.862	133	286.723	0
											Stable-Fast	550.113	447.683	652.542	0
											Up-Fast	643.092	491.647	794.538	0
											Stable-Slow	340.251	250.088	430.414	0
											Up-Slow	433.231	289.797	576.664	0
											Up-Stable	92.9796	-65.6311	251.59	0.433754
