# Supplementary material for: Pervasive effects of RNA degradation on Nanopore direct RNA sequencing
Source: NAR Genom Bioinform. 2023 Jun 9;5(2):lqad060. doi: 10.1093/nargab/lqad060 (PMC10251640; doi:10.1093/nargab/lqad060)
Supplement: lqad060_Supplemental_Files [file lqad060_supplemental_files.zip › Additional file 4- Table S4.xls]

## Sheet: GO_seq_UP
Table S4. GO analysis for each degradation cluster
category	over_represented_pvalue	under_represented_pvalue	numDEInCat	numInCat	term	ontology	p_adjust_over_represented	p_adjust_under_represented
GO:0005743	8.12e-06	0.999997	35	327	mitochondrial inner membrane	CC	0.144882	1
GO:0070469	4.07e-05	0.999991	14	83	respirasome	CC	0.224537	1
GO:0006119	4.14e-05	0.999989	17	116	oxidative phosphorylation	BP	0.224537	1
GO:0019866	5.03e-05	0.999979	35	356	organelle inner membrane	CC	0.224537	1
GO:0031966	9.65e-05	0.999954	42	473	mitochondrial membrane	CC	0.332717	1
GO:0042775	0.000129683	0.999969	13	81	mitochondrial ATP synthesis coupled electron transport	BP	0.332717	1
GO:0042773	0.00014745	0.999965	13	82	ATP synthesis coupled electron transport	BP	0.332717	1
GO:0098798	0.000149092	0.999946	23	205	mitochondrial protein-containing complex	CC	0.332717	1
GO:0005740	0.000214005	0.999894	43	506	mitochondrial envelope	CC	0.424515	1
GO:0022904	0.000381493	0.999898	13	90	respiratory electron transport chain	BP	0.620784	1
GO:0005739	0.000382492	0.999775	70	971	mitochondrion	CC	0.620784	1
GO:0098803	0.000511837	0.999877	11	70	respiratory chain complex	CC	0.743871	1
GO:0086064	0.000574052	0.999971	4	9	cell communication by electrical coupling involved in cardiac conduction	BP	0.743871	1
GO:0009055	0.000586168	0.999835	13	94	electron transfer activity	MF	0.743871	1
GO:0022900	0.000624997	0.999803	15	119	electron transport chain	BP	0.743871	1
GO:0007007	0.000807383	0.999851	8	42	inner mitochondrial membrane organization	BP	0.819574	1
GO:0098800	0.000854425	0.999735	14	110	inner mitochondrial membrane protein complex	CC	0.819574	1
GO:0006091	0.000865889	0.999599	29	320	generation of precursor metabolites and energy	BP	0.819574	1
GO:1902600	0.000872229	0.999759	12	86	proton transmembrane transport	BP	0.819574	1
GO:0010644	0.000920141	0.999945	4	10	cell communication by electrical coupling	BP	0.821364	1
GO:0045333	0.00105029	0.999636	16	138	cellular respiration	BP	0.828241	1
GO:0070847	0.00106509	0.999973	3	5	core mediator complex	CC	0.828241	1
GO:0046034	0.00109935	0.999554	21	207	ATP metabolic process	BP	0.828241	1
GO:0052689	0.00111341	0.999782	8	44	carboxylic ester hydrolase activity	MF	0.828241	1
GO:0042407	0.00128655	0.999819	6	26	cristae formation	BP	0.918751	1
GO:0000460	0.0019386	0.999701	6	28	maturation of 5.8S rRNA	BP	1	1
GO:0045263	0.00200648	0.999841	4	12	proton-transporting ATP synthase complex, coupling factor F(o)	CC	1	1
GO:0016863	0.00205332	0.999923	3	6	intramolecular oxidoreductase activity, transposing C=C bonds	MF	1	1
GO:0034475	0.00205332	0.999923	3	6	U4 snRNA 3'-end processing	BP	1	1
GO:0000274	0.00236608	1	2	2	mitochondrial proton-transporting ATP synthase, stator stalk	CC	1	1
GO:0005391	0.00236608	1	2	2	P-type sodium:potassium-exchanging ATPase activity	MF	1	1
GO:0045265	0.00236608	1	2	2	proton-transporting ATP synthase, stator stalk	CC	1	1
GO:0060342	0.00236608	1	2	2	photoreceptor inner segment membrane	CC	1	1
GO:1990239	0.00236608	1	2	2	steroid hormone binding	MF	1	1
GO:0015078	0.002875	0.99926	9	62	proton transmembrane transporter activity	MF	1	1
GO:0015252	0.00375471	0.999629	4	14	proton channel activity	MF	1	1
GO:0046933	0.00375471	0.999629	4	14	proton-transporting ATP synthase activity, rotational mechanism	MF	1	1
GO:0006164	0.0044905	0.998467	12	104	purine nucleotide biosynthetic process	BP	1	1
GO:0045116	0.00492578	0.999466	4	15	protein neddylation	BP	1	1
GO:0015980	0.00527459	0.997764	17	176	energy derivation by oxidation of organic compounds	BP	1	1
GO:0008121	0.0053434	0.999668	3	8	ubiquinol-cytochrome-c reductase activity	MF	1	1
GO:0034427	0.0053434	0.999668	3	8	nuclear-transcribed mRNA catabolic process, exonucleolytic, 3'-5'	BP	1	1
GO:0071027	0.0053434	0.999668	3	8	nuclear RNA surveillance	BP	1	1
GO:0071028	0.0053434	0.999668	3	8	nuclear mRNA surveillance	BP	1	1
GO:0072522	0.00608676	0.997835	12	108	purine-containing compound biosynthetic process	BP	1	1
GO:1990204	0.00621254	0.998037	10	82	oxidoreductase complex	CC	1	1
GO:0086065	0.00631894	0.999254	4	16	cell communication involved in cardiac conduction	BP	1	1
GO:0033108	0.00676673	0.997833	10	83	mitochondrial respiratory chain complex assembly	BP	1	1
GO:0003985	0.00686893	0.999885	2	3	acetyl-CoA C-acetyltransferase activity	MF	1	1
GO:0021678	0.00686893	0.999885	2	3	third ventricle development	BP	1	1
GO:0032364	0.00686893	0.999885	2	3	oxygen homeostasis	BP	1	1
GO:0071029	0.00686893	0.999885	2	3	nuclear ncRNA surveillance	BP	1	1
GO:0071035	0.00686893	0.999885	2	3	nuclear polyadenylation-dependent rRNA catabolic process	BP	1	1
GO:0071038	0.00686893	0.999885	2	3	nuclear polyadenylation-dependent tRNA catabolic process	BP	1	1
GO:0071046	0.00686893	0.999885	2	3	nuclear polyadenylation-dependent ncRNA catabolic process	BP	1	1
GO:0106354	0.00686893	0.999885	2	3	tRNA surveillance	BP	1	1
GO:0140358	0.00686893	0.999885	2	3	P-type transmembrane transporter activity	MF	1	1
GO:1903224	0.00686893	0.999885	2	3	regulation of endodermal cell differentiation	BP	1	1
GO:0005746	0.00718893	0.997847	9	71	mitochondrial respirasome	CC	1	1
GO:0016860	0.00752233	0.998713	5	26	intramolecular oxidoreductase activity	MF	1	1
GO:0000276	0.00772808	0.999426	3	9	mitochondrial proton-transporting ATP synthase complex, coupling factor F(o)	CC	1	1
GO:0043517	0.00772808	0.999426	3	9	positive regulation of DNA damage response, signal transduction by p53 class mediator	BP	1	1
GO:0033177	0.00795079	0.998985	4	17	proton-transporting two-sector ATPase complex, proton-transporting domain	CC	1	1
GO:0016469	0.00827085	0.998219	6	37	proton-transporting two-sector ATPase complex	CC	1	1
GO:0070069	0.00887121	0.998413	5	27	cytochrome complex	CC	1	1
GO:0007006	0.00978815	0.996471	11	101	mitochondrial membrane organization	BP	1	1
GO:0031967	0.00985255	0.993684	51	757	organelle envelope	CC	1	1
GO:0031975	0.00985255	0.993684	51	757	envelope	CC	1	1
GO:0004532	0.0103783	0.998061	5	28	exoribonuclease activity	MF	1	1
GO:0043928	0.0103783	0.998061	5	28	exonucleolytic catabolism of deadenylated mRNA	BP	1	1
GO:0016874	0.0105085	0.996171	11	102	ligase activity	MF	1	1
GO:0000176	0.0106458	0.99908	3	10	nuclear exosome (RNase complex)	CC	1	1
GO:0071025	0.0106458	0.99908	3	10	RNA surveillance	BP	1	1
GO:0005753	0.0119903	0.99824	4	19	mitochondrial proton-transporting ATP synthase complex	CC	1	1
GO:0009206	0.0120845	0.997155	6	40	purine ribonucleoside triphosphate biosynthetic process	BP	1	1
GO:0016491	0.0131283	0.9928	26	337	oxidoreductase activity	MF	1	1
GO:0004663	0.0132958	0.999558	2	4	Rab geranylgeranyltransferase activity	MF	1	1
GO:0005890	0.0132958	0.999558	2	4	sodium:potassium-exchanging ATPase complex	CC	1	1
GO:0007530	0.0132958	0.999558	2	4	sex determination	BP	1	1
GO:0010649	0.0132958	0.999558	2	4	regulation of cell communication by electrical coupling	BP	1	1
GO:0016453	0.0132958	0.999558	2	4	C-acetyltransferase activity	MF	1	1
GO:0019215	0.0132958	0.999558	2	4	intermediate filament binding	MF	1	1
GO:0033483	0.0132958	0.999558	2	4	gas homeostasis	BP	1	1
GO:0035976	0.0132958	0.999558	2	4	transcription factor AP-1 complex	CC	1	1
GO:0036376	0.0132958	0.999558	2	4	sodium ion export across plasma membrane	BP	1	1
GO:0043634	0.0132958	0.999558	2	4	polyadenylation-dependent ncRNA catabolic process	BP	1	1
GO:0045006	0.0132958	0.999558	2	4	DNA deamination	BP	1	1
GO:0097250	0.0132958	0.999558	2	4	mitochondrial respirasome assembly	BP	1	1
GO:1901844	0.0132958	0.999558	2	4	regulation of cell communication by electrical coupling involved in cardiac conduction	BP	1	1
GO:1903416	0.0132958	0.999558	2	4	response to glycoside	BP	1	1
GO:1990446	0.0132958	0.999558	2	4	U1 snRNP binding	MF	1	1
GO:0009145	0.0135922	0.99671	6	41	purine nucleoside triphosphate biosynthetic process	BP	1	1
GO:0009144	0.0136974	0.996199	7	53	purine nucleoside triphosphate metabolic process	BP	1	1
GO:0000291	0.0138993	0.997186	5	30	nuclear-transcribed mRNA catabolic process, exonucleolytic	BP	1	1
GO:0000177	0.0141164	0.998609	3	11	cytoplasmic exosome (RNase complex)	CC	1	1
GO:0031126	0.0141164	0.998609	3	11	sno(s)RNA 3'-end processing	BP	1	1
GO:0042776	0.0144242	0.997745	4	20	mitochondrial ATP synthesis coupled proton transport	BP	1	1
GO:0045259	0.0144242	0.997745	4	20	proton-transporting ATP synthase complex	CC	1	1
GO:0070199	0.0144242	0.997745	4	20	establishment of protein localization to chromosome	BP	1	1
GO:0090503	0.0159282	0.996651	5	31	RNA phosphodiester bond hydrolysis, exonucleolytic	BP	1	1
GO:0005759	0.016757	0.990844	24	311	mitochondrial matrix	CC	1	1
GO:0015985	0.0171493	0.997157	4	21	energy coupled proton transport, down electrochemical gradient	BP	1	1
GO:0015986	0.0171493	0.997157	4	21	ATP synthesis coupled proton transport	BP	1	1
GO:0000054	0.0181531	0.997994	3	12	ribosomal subunit export from nucleus	BP	1	1
GO:0006122	0.0181531	0.997994	3	12	mitochondrial electron transport, ubiquinol to cytochrome c	BP	1	1
GO:0018200	0.0181531	0.997994	3	12	peptidyl-glutamic acid modification	BP	1	1
GO:0033750	0.0181531	0.997994	3	12	ribosome localization	BP	1	1
GO:0043144	0.0181531	0.997994	3	12	sno(s)RNA processing	BP	1	1
GO:1901798	0.0181531	0.997994	3	12	positive regulation of signal transduction by p53 class mediator	BP	1	1
GO:0010257	0.0199189	0.994015	7	57	NADH dehydrogenase complex assembly	BP	1	1
GO:0032981	0.0199189	0.994015	7	57	mitochondrial respiratory chain complex I assembly	BP	1	1
GO:0090575	0.0201392	0.991897	11	112	RNA polymerase II transcription regulator complex	CC	1	1
GO:0009152	0.0205215	0.992146	10	98	purine ribonucleotide biosynthetic process	BP	1	1
GO:0043069	0.0211896	0.987609	28	385	negative regulation of programmed cell death	BP	1	1
GO:0070125	0.0214207	0.992811	8	71	mitochondrial translational elongation	BP	1	1
GO:0000459	0.0214497	0.998935	2	5	exonucleolytic trimming involved in rRNA processing	BP	1	1
GO:0000467	0.0214497	0.998935	2	5	exonucleolytic trimming to generate mature 3'-end of 5.8S rRNA from tricistronic rRNA transcript (SSU-rRNA, 5.8S rRNA, LSU-rRNA)	BP	1	1
GO:0003988	0.0214497	0.998935	2	5	acetyl-CoA C-acyltransferase activity	MF	1	1
GO:0004661	0.0214497	0.998935	2	5	protein geranylgeranyltransferase activity	MF	1	1
GO:0010248	0.0214497	0.998935	2	5	establishment or maintenance of transmembrane electrochemical gradient	BP	1	1
GO:0019784	0.0214497	0.998935	2	5	NEDD8-specific protease activity	MF	1	1
GO:0019788	0.0214497	0.998935	2	5	NEDD8 transferase activity	MF	1	1
GO:0042256	0.0214497	0.998935	2	5	mature ribosome assembly	BP	1	1
GO:0043633	0.0214497	0.998935	2	5	polyadenylation-dependent RNA catabolic process	BP	1	1
GO:0051280	0.0214497	0.998935	2	5	negative regulation of release of sequestered calcium ion into cytosol	BP	1	1
GO:0060315	0.0214497	0.998935	2	5	negative regulation of ryanodine-sensitive calcium-release channel activity	BP	1	1
GO:0061732	0.0214497	0.998935	2	5	mitochondrial acetyl-CoA biosynthetic process from pyruvate	BP	1	1
GO:0070531	0.0214497	0.998935	2	5	BRCA1-A complex	CC	1	1
GO:0070552	0.0214497	0.998935	2	5	BRISC complex	CC	1	1
GO:0070990	0.0214497	0.998935	2	5	snRNP binding	MF	1	1
GO:1901029	0.0214497	0.998935	2	5	negative regulation of mitochondrial outer membrane permeabilization involved in apoptotic signaling pathway	BP	1	1
GO:0042809	0.0227626	0.997212	3	13	vitamin D receptor binding	MF	1	1
GO:0071428	0.0227626	0.997212	3	13	rRNA-containing ribonucleoprotein complex export from nucleus	BP	1	1
GO:0009201	0.0231229	0.993641	6	46	ribonucleoside triphosphate biosynthetic process	BP	1	1
GO:0016073	0.023509	0.995662	4	23	snRNA metabolic process	BP	1	1
GO:0006754	0.0259856	0.993734	5	35	ATP biosynthetic process	BP	1	1
GO:0043516	0.0271579	0.994735	4	24	regulation of DNA damage response, signal transduction by p53 class mediator	BP	1	1
GO:0070198	0.0271579	0.994735	4	24	protein localization to chromosome, telomeric region	BP	1	1
GO:0043230	0.0273908	0.980721	61	987	extracellular organelle	CC	1	1
GO:1903561	0.0273908	0.980721	61	987	extracellular vesicle	CC	1	1
GO:0006450	0.0279466	0.996245	3	14	regulation of translational fidelity	BP	1	1
GO:0016074	0.0279466	0.996245	3	14	sno(s)RNA metabolic process	BP	1	1
GO:0016075	0.0279466	0.996245	3	14	rRNA catabolic process	BP	1	1
GO:0033178	0.0279466	0.996245	3	14	proton-transporting two-sector ATPase complex, catalytic domain	CC	1	1
GO:0034472	0.0279466	0.996245	3	14	snRNA 3'-end processing	BP	1	1
GO:0072521	0.0302317	0.984052	18	229	purine-containing compound metabolic process	BP	1	1
GO:0009205	0.0305871	0.990991	6	49	purine ribonucleoside triphosphate metabolic process	BP	1	1
GO:0000175	0.0311264	0.993677	4	25	3'-5'-exoribonuclease activity	MF	1	1
GO:1902229	0.0311264	0.993677	4	25	regulation of intrinsic apoptotic signaling pathway in response to DNA damage	BP	1	1
GO:0000056	0.0311478	0.997947	2	6	ribosomal small subunit export from nucleus	BP	1	1
GO:0003128	0.0311478	0.997947	2	6	heart field specification	BP	1	1
GO:0005851	0.0311478	0.997947	2	6	eukaryotic translation initiation factor 2B complex	CC	1	1
GO:0006706	0.0311478	0.997947	2	6	steroid catabolic process	BP	1	1
GO:0008318	0.0311478	0.997947	2	6	protein prenyltransferase activity	MF	1	1
GO:0018095	0.0311478	0.997947	2	6	protein polyglutamylation	BP	1	1
GO:0018344	0.0311478	0.997947	2	6	protein geranylgeranylation	BP	1	1
GO:0030007	0.0311478	0.997947	2	6	cellular potassium ion homeostasis	BP	1	1
GO:0030955	0.0311478	0.997947	2	6	potassium ion binding	MF	1	1
GO:0031125	0.0311478	0.997947	2	6	rRNA 3'-end processing	BP	1	1
GO:0042572	0.0311478	0.997947	2	6	retinol metabolic process	BP	1	1
GO:0042584	0.0311478	0.997947	2	6	chromaffin granule membrane	CC	1	1
GO:0045504	0.0311478	0.997947	2	6	dynein heavy chain binding	MF	1	1
GO:0045822	0.0311478	0.997947	2	6	negative regulation of heart contraction	BP	1	1
GO:0048039	0.0311478	0.997947	2	6	ubiquinone binding	MF	1	1
GO:0051284	0.0311478	0.997947	2	6	positive regulation of sequestering of calcium ion	BP	1	1
GO:0070127	0.0311478	0.997947	2	6	tRNA aminoacylation for mitochondrial protein translation	BP	1	1
GO:0071051	0.0311478	0.997947	2	6	polyadenylation-dependent snoRNA 3'-end processing	BP	1	1
GO:0071169	0.0311478	0.997947	2	6	establishment of protein localization to chromatin	BP	1	1
GO:1903523	0.0311478	0.997947	2	6	negative regulation of blood circulation	BP	1	1
GO:0009615	0.0314115	0.985864	12	135	response to virus	BP	1	1
GO:0070062	0.0332004	0.976417	60	979	extracellular exosome	CC	1	1
GO:0032543	0.0332334	0.986196	10	106	mitochondrial translation	BP	1	1
GO:0005685	0.0337018	0.995074	3	15	U1 snRNP	CC	1	1
GO:0006942	0.0354181	0.992478	4	26	regulation of striated muscle contraction	BP	1	1
GO:0031492	0.0354181	0.992478	4	26	nucleosomal DNA binding	MF	1	1
GO:0007005	0.0362263	0.978186	26	369	mitochondrion organization	BP	1	1
GO:0098796	0.0373615	0.975618	36	546	membrane protein complex	CC	1	1
GO:0009165	0.0381228	0.982322	12	139	nucleotide biosynthetic process	BP	1	1
GO:0060548	0.0381311	0.976275	29	423	negative regulation of cell death	BP	1	1
GO:0009260	0.0391798	0.983252	10	109	ribonucleotide biosynthetic process	BP	1	1
GO:0009142	0.0394743	0.98761	6	52	nucleoside triphosphate biosynthetic process	BP	1	1
GO:0006163	0.0396958	0.97878	17	220	purine nucleotide metabolic process	BP	1	1
GO:0032984	0.0396958	0.97878	17	220	protein-containing complex disassembly	BP	1	1
GO:0006085	0.0400209	0.993681	3	16	acetyl-CoA biosynthetic process	BP	1	1
GO:0035327	0.0400209	0.993681	3	16	transcriptionally active chromatin	CC	1	1
GO:0035774	0.0400209	0.993681	3	16	positive regulation of insulin secretion involved in cellular response to glucose stimulus	BP	1	1
GO:0045277	0.0400209	0.993681	3	16	respiratory chain complex IV	CC	1	1
GO:0005882	0.0400349	0.991129	4	27	intermediate filament	CC	1	1
GO:0016896	0.0400349	0.991129	4	27	exoribonuclease activity, producing 5'-phosphomonoesters	MF	1	1
GO:0043628	0.0400349	0.991129	4	27	ncRNA 3'-end processing	BP	1	1
GO:0009141	0.0405677	0.985748	7	66	nucleoside triphosphate metabolic process	BP	1	1
GO:1901293	0.0418327	0.980318	12	141	nucleoside phosphate biosynthetic process	BP	1	1
GO:0002052	0.0422214	0.996536	2	7	positive regulation of neuroblast proliferation	BP	1	1
GO:0006883	0.0422214	0.996536	2	7	cellular sodium ion homeostasis	BP	1	1
GO:0008211	0.0422214	0.996536	2	7	glucocorticoid metabolic process	BP	1	1
GO:0009151	0.0422214	0.996536	2	7	purine deoxyribonucleotide metabolic process	BP	1	1
GO:0010092	0.0422214	0.996536	2	7	specification of animal organ identity	BP	1	1
GO:0010453	0.0422214	0.996536	2	7	regulation of cell fate commitment	BP	1	1
GO:0010523	0.0422214	0.996536	2	7	negative regulation of calcium ion transport into cytosol	BP	1	1
GO:0016339	0.0422214	0.996536	2	7	calcium-dependent cell-cell adhesion via plasma membrane cell adhesion molecules	BP	1	1
GO:0016645	0.0422214	0.996536	2	7	oxidoreductase activity, acting on the CH-NH group of donors	MF	1	1
GO:0016646	0.0422214	0.996536	2	7	oxidoreductase activity, acting on the CH-NH group of donors, NAD or NADP as acceptor	MF	1	1
GO:0016661	0.0422214	0.996536	2	7	oxidoreductase activity, acting on other nitrogenous compounds as donors	MF	1	1
GO:0032897	0.0422214	0.996536	2	7	negative regulation of viral transcription	BP	1	1
GO:0098533	0.0422214	0.996536	2	7	ATPase dependent transmembrane transport complex	CC	1	1
GO:0043066	0.0439626	0.973018	26	376	negative regulation of apoptotic process	BP	1	1
GO:0016251	0.0449777	0.989622	4	28	RNA polymerase II general transcription initiation factor activity	MF	1	1
GO:0035735	0.0449777	0.989622	4	28	intraciliary transport involved in cilium assembly	BP	1	1
GO:0097542	0.0449777	0.989622	4	28	ciliary tip	CC	1	1
GO:0000178	0.0468931	0.992049	3	17	exosome (RNase complex)	CC	1	1
GO:0000930	0.0468931	0.992049	3	17	gamma-tubulin complex	CC	1	1
GO:0000979	0.0468931	0.992049	3	17	RNA polymerase II core promoter sequence-specific DNA binding	MF	1	1
GO:0016180	0.0468931	0.992049	3	17	snRNA processing	BP	1	1
GO:0035987	0.0468931	0.992049	3	17	endodermal cell differentiation	BP	1	1
GO:0003955	0.0474156	0.986408	5	41	NAD(P)H dehydrogenase (quinone) activity	MF	1	1
GO:0000105	0.048703	1	1	1	histidine biosynthetic process	BP	1	1
GO:0000247	0.048703	1	1	1	C-8 sterol isomerase activity	MF	1	1
GO:0000250	0.048703	1	1	1	lanosterol synthase activity	MF	1	1
GO:0000773	0.048703	1	1	1	phosphatidyl-N-methylethanolamine N-methyltransferase activity	MF	1	1
GO:0001056	0.048703	1	1	1	RNA polymerase III activity	MF	1	1
GO:0001512	0.048703	1	1	1	dihydronicotinamide riboside quinone reductase activity	MF	1	1
GO:0001661	0.048703	1	1	1	conditioned taste aversion	BP	1	1
GO:0001714	0.048703	1	1	1	endodermal cell fate specification	BP	1	1
GO:0001842	0.048703	1	1	1	neural fold formation	BP	1	1
GO:0003308	0.048703	1	1	1	negative regulation of Wnt signaling pathway involved in heart development	BP	1	1
GO:0004136	0.048703	1	1	1	deoxyadenosine kinase activity	MF	1	1
GO:0004137	0.048703	1	1	1	deoxycytidine kinase activity	MF	1	1
GO:0004138	0.048703	1	1	1	deoxyguanosine kinase activity	MF	1	1
GO:0004322	0.048703	1	1	1	ferroxidase activity	MF	1	1
GO:0004347	0.048703	1	1	1	glucose-6-phosphate isomerase activity	MF	1	1
GO:0004608	0.048703	1	1	1	phosphatidylethanolamine N-methyltransferase activity	MF	1	1
GO:0004660	0.048703	1	1	1	protein farnesyltransferase activity	MF	1	1
GO:0004735	0.048703	1	1	1	pyrroline-5-carboxylate reductase activity	MF	1	1
GO:0004769	0.048703	1	1	1	steroid delta-isomerase activity	MF	1	1
GO:0005607	0.048703	1	1	1	laminin-2 complex	CC	1	1
GO:0005965	0.048703	1	1	1	protein farnesyltransferase complex	CC	1	1
GO:0006170	0.048703	1	1	1	dAMP biosynthetic process	BP	1	1
GO:0006274	0.048703	1	1	1	DNA replication termination	BP	1	1
GO:0006422	0.048703	1	1	1	aspartyl-tRNA aminoacylation	BP	1	1
GO:0006547	0.048703	1	1	1	histidine metabolic process	BP	1	1
GO:0006651	0.048703	1	1	1	diacylglycerol biosynthetic process	BP	1	1
GO:0006713	0.048703	1	1	1	glucocorticoid catabolic process	BP	1	1
GO:0006722	0.048703	1	1	1	triterpenoid metabolic process	BP	1	1
GO:0007113	0.048703	1	1	1	endomitotic cell cycle	BP	1	1
GO:0007506	0.048703	1	1	1	gonadal mesoderm development	BP	1	1
GO:0008591	0.048703	1	1	1	regulation of Wnt signaling pathway, calcium modulating pathway	BP	1	1
GO:0008817	0.048703	1	1	1	cob(I)yrinic acid a,c-diamide adenosyltransferase activity	MF	1	1
GO:0009170	0.048703	1	1	1	purine deoxyribonucleoside monophosphate metabolic process	BP	1	1
GO:0009171	0.048703	1	1	1	purine deoxyribonucleoside monophosphate biosynthetic process	BP	1	1
GO:0010797	0.048703	1	1	1	regulation of multivesicular body size involved in endosome transport	BP	1	1
GO:0016104	0.048703	1	1	1	triterpenoid biosynthetic process	BP	1	1
GO:0016206	0.048703	1	1	1	catechol O-methyltransferase activity	MF	1	1
GO:0016724	0.048703	1	1	1	oxidoreductase activity, acting on metal ions, oxygen as acceptor	MF	1	1
GO:0017198	0.048703	1	1	1	N-terminal peptidyl-serine acetylation	BP	1	1
GO:0018002	0.048703	1	1	1	N-terminal peptidyl-glutamic acid acetylation	BP	1	1
GO:0018343	0.048703	1	1	1	protein farnesylation	BP	1	1
GO:0021502	0.048703	1	1	1	neural fold elevation formation	BP	1	1
GO:0021539	0.048703	1	1	1	subthalamus development	BP	1	1
GO:0021592	0.048703	1	1	1	fourth ventricle development	BP	1	1
GO:0021812	0.048703	1	1	1	neuronal-glial interaction involved in cerebral cortex radial glia guided migration	BP	1	1
GO:0021993	0.048703	1	1	1	initiation of neural tube closure	BP	1	1
GO:0030294	0.048703	1	1	1	receptor signaling protein tyrosine kinase inhibitor activity	MF	1	1
GO:0030920	0.048703	1	1	1	peptidyl-serine acetylation	BP	1	1
GO:0031247	0.048703	1	1	1	actin rod assembly	BP	1	1
GO:0031531	0.048703	1	1	1	thyrotropin-releasing hormone receptor binding	MF	1	1
GO:0031559	0.048703	1	1	1	oxidosqualene cyclase activity	MF	1	1
GO:0032049	0.048703	1	1	1	cardiolipin biosynthetic process	BP	1	1
GO:0033906	0.048703	1	1	1	hyaluronoglucuronidase activity	MF	1	1
GO:0034473	0.048703	1	1	1	U1 snRNA 3'-end processing	BP	1	1
GO:0034476	0.048703	1	1	1	U5 snRNA 3'-end processing	BP	1	1
GO:0035718	0.048703	1	1	1	macrophage migration inhibitory factor binding	MF	1	1
GO:0036155	0.048703	1	1	1	acylglycerol acyl-chain remodeling	BP	1	1
GO:0036157	0.048703	1	1	1	outer dynein arm	CC	1	1
GO:0036245	0.048703	1	1	1	cellular response to menadione	BP	1	1
GO:0036343	0.048703	1	1	1	psychomotor behavior	BP	1	1
GO:0042281	0.048703	1	1	1	dolichyl pyrophosphate Man9GlcNAc2 alpha-1,3-glucosyltransferase activity	MF	1	1
GO:0042300	0.048703	1	1	1	beta-amyrin synthase activity	MF	1	1
GO:0042662	0.048703	1	1	1	negative regulation of mesodermal cell fate specification	BP	1	1
GO:0042663	0.048703	1	1	1	regulation of endodermal cell fate specification	BP	1	1
GO:0042737	0.048703	1	1	1	drug catabolic process	BP	1	1
GO:0042738	0.048703	1	1	1	exogenous drug catabolic process	BP	1	1
GO:0043257	0.048703	1	1	1	laminin-8 complex	CC	1	1
GO:0045213	0.048703	1	1	1	neurotransmitter receptor metabolic process	BP	1	1
GO:0045813	0.048703	1	1	1	positive regulation of Wnt signaling pathway, calcium modulating pathway	BP	1	1
GO:0046053	0.048703	1	1	1	dAMP metabolic process	BP	1	1
GO:0046356	0.048703	1	1	1	acetyl-CoA catabolic process	BP	1	1
GO:0046573	0.048703	1	1	1	lactonohydrolase activity	MF	1	1
GO:0046586	0.048703	1	1	1	regulation of calcium-dependent cell-cell adhesion	BP	1	1
GO:0046587	0.048703	1	1	1	positive regulation of calcium-dependent cell-cell adhesion	BP	1	1
GO:0050207	0.048703	1	1	1	plasmanylethanolamine desaturase activity	MF	1	1
GO:0050337	0.048703	1	1	1	thiosulfate-thiol sulfurtransferase activity	MF	1	1
GO:0051083	0.048703	1	1	1	'de novo' cotranslational protein folding	BP	1	1
GO:0051410	0.048703	1	1	1	detoxification of nitrogen compound	BP	1	1
GO:0051499	0.048703	1	1	1	D-aminoacyl-tRNA deacylase activity	MF	1	1
GO:0051500	0.048703	1	1	1	D-tyrosyl-tRNA(Tyr) deacylase activity	MF	1	1
GO:0051750	0.048703	1	1	1	delta3,5-delta2,4-dienoyl-CoA isomerase activity	MF	1	1
GO:0061656	0.048703	1	1	1	SUMO conjugating enzyme activity	MF	1	1
GO:0061657	0.048703	1	1	1	UFM1 conjugating enzyme activity	MF	1	1
GO:0061850	0.048703	1	1	1	growth cone leading edge	CC	1	1
GO:0070101	0.048703	1	1	1	positive regulation of chemokine-mediated signaling pathway	BP	1	1
GO:0070143	0.048703	1	1	1	mitochondrial alanyl-tRNA aminoacylation	BP	1	1
GO:0070184	0.048703	1	1	1	mitochondrial tyrosyl-tRNA aminoacylation	BP	1	1
GO:0070295	0.048703	1	1	1	renal water absorption	BP	1	1
GO:0070458	0.048703	1	1	1	cellular detoxification of nitrogen compound	BP	1	1
GO:0070564	0.048703	1	1	1	positive regulation of vitamin D receptor signaling pathway	BP	1	1
GO:0071170	0.048703	1	1	1	site-specific DNA replication termination	BP	1	1
GO:0071171	0.048703	1	1	1	site-specific DNA replication termination at RTS1 barrier	BP	1	1
GO:0071516	0.048703	1	1	1	establishment of imprinting at mating-type locus	BP	1	1
GO:0071960	0.048703	1	1	1	maintenance of mitotic sister chromatid cohesion, centromeric	BP	1	1
GO:0072545	0.048703	1	1	1	tyrosine binding	MF	1	1
GO:0080101	0.048703	1	1	1	phosphatidyl-N-dimethylethanolamine N-methyltransferase activity	MF	1	1
GO:0090044	0.048703	1	1	1	positive regulation of tubulin deacetylation	BP	1	1
GO:0090081	0.048703	1	1	1	regulation of heart induction by regulation of canonical Wnt signaling pathway	BP	1	1
GO:0090082	0.048703	1	1	1	positive regulation of heart induction by negative regulation of canonical Wnt signaling pathway	BP	1	1
GO:0090381	0.048703	1	1	1	regulation of heart induction	BP	1	1
GO:0090409	0.048703	1	1	1	malonyl-CoA synthetase activity	MF	1	1
GO:0090410	0.048703	1	1	1	malonate catabolic process	BP	1	1
GO:0097152	0.048703	1	1	1	mesenchymal cell apoptotic process	BP	1	1
GO:0099520	0.048703	1	1	1	ion antiporter activity involved in regulation of presynaptic membrane potential	MF	1	1
GO:0100012	0.048703	1	1	1	regulation of heart induction by canonical Wnt signaling pathway	BP	1	1
GO:0102007	0.048703	1	1	1	acyl-L-homoserine-lactone lactonohydrolase activity	MF	1	1
GO:0102084	0.048703	1	1	1	L-dopa O-methyltransferase activity	MF	1	1
GO:0102938	0.048703	1	1	1	orcinol O-methyltransferase activity	MF	1	1
GO:0106349	0.048703	1	1	1	snRNA methylation	BP	1	1
GO:1901004	0.048703	1	1	1	ubiquinone-6 metabolic process	BP	1	1
GO:1901006	0.048703	1	1	1	ubiquinone-6 biosynthetic process	BP	1	1
GO:1901296	0.048703	1	1	1	negative regulation of canonical Wnt signaling pathway involved in cardiac muscle cell fate commitment	BP	1	1
GO:1901321	0.048703	1	1	1	positive regulation of heart induction	BP	1	1
GO:1902167	0.048703	1	1	1	positive regulation of intrinsic apoptotic signaling pathway in response to DNA damage by p53 class mediator	BP	1	1
GO:1902294	0.048703	1	1	1	cell cycle DNA replication termination	BP	1	1
GO:1902317	0.048703	1	1	1	nuclear DNA replication termination	BP	1	1
GO:1902858	0.048703	1	1	1	propionyl-CoA metabolic process	BP	1	1
GO:1902860	0.048703	1	1	1	propionyl-CoA biosynthetic process	BP	1	1
GO:1902979	0.048703	1	1	1	mitotic DNA replication termination	BP	1	1
GO:1903182	0.048703	1	1	1	regulation of SUMO transferase activity	BP	1	1
GO:1903226	0.048703	1	1	1	positive regulation of endodermal cell differentiation	BP	1	1
GO:1903512	0.048703	1	1	1	phytanic acid metabolic process	BP	1	1
GO:1903755	0.048703	1	1	1	positive regulation of SUMO transferase activity	BP	1	1
GO:1904408	0.048703	1	1	1	melatonin binding	MF	1	1
GO:1904701	0.048703	1	1	1	Wnt-Frizzled-LRP5/6 complex assembly	BP	1	1
GO:1904711	0.048703	1	1	1	regulation of Wnt-Frizzled-LRP5/6 complex assembly	BP	1	1
GO:1904723	0.048703	1	1	1	negative regulation of Wnt-Frizzled-LRP5/6 complex assembly	BP	1	1
GO:1904803	0.048703	1	1	1	regulation of translation involved in cellular response to UV	BP	1	1
GO:1905067	0.048703	1	1	1	negative regulation of canonical Wnt signaling pathway involved in heart development	BP	1	1
GO:1905143	0.048703	1	1	1	eukaryotic translation initiation factor 2 complex assembly	BP	1	1
GO:1905594	0.048703	1	1	1	resveratrol binding	MF	1	1
GO:1905771	0.048703	1	1	1	negative regulation of mesodermal cell differentiation	BP	1	1
GO:1990044	0.048703	1	1	1	protein localization to lipid droplet	BP	1	1
GO:1990190	0.048703	1	1	1	peptide-glutamate-N-acetyltransferase activity	MF	1	1
GO:1990356	0.048703	1	1	1	sumoylated E2 ligase complex	CC	1	1
GO:1990437	0.048703	1	1	1	snRNA 2'-O-methylation	BP	1	1
GO:1990438	0.048703	1	1	1	U6 2'-O-snRNA methylation	BP	1	1
GO:1990444	0.048703	1	1	1	F-box domain binding	MF	1	1
GO:1990447	0.048703	1	1	1	U2 snRNP binding	MF	1	1
GO:1990829	0.048703	1	1	1	C-rich single-stranded DNA binding	MF	1	1
GO:2000355	0.048703	1	1	1	negative regulation of ovarian follicle development	BP	1	1
GO:2000718	0.048703	1	1	1	regulation of maintenance of mitotic sister chromatid cohesion, centromeric	BP	1	1
GO:2000719	0.048703	1	1	1	negative regulation of maintenance of mitotic sister chromatid cohesion, centromeric	BP	1	1
GO:2001053	0.048703	1	1	1	regulation of mesenchymal cell apoptotic process	BP	1	1
GO:2001054	0.048703	1	1	1	negative regulation of mesenchymal cell apoptotic process	BP	1	1
GO:0000313	0.0497333	0.981699	7	69	organellar ribosome	CC	1	1
GO:0005761	0.0497333	0.981699	7	69	mitochondrial ribosome	CC	1	1
GO:0046390	0.0506501	0.977334	10	114	ribose phosphate biosynthetic process	BP	1	1
GO:0000794	0.0517655	0.984773	5	42	condensed nuclear chromosome	CC	1	1
GO:0005747	0.0517655	0.984773	5	42	mitochondrial respiratory chain complex I	CC	1	1
GO:0030964	0.0517655	0.984773	5	42	NADH dehydrogenase complex	CC	1	1
GO:0045271	0.0517655	0.984773	5	42	respiratory chain complex I	CC	1	1
GO:0055072	0.0517655	0.984773	5	42	iron ion homeostasis	BP	1	1
GO:0009060	0.0530573	0.980183	7	70	aerobic respiration	BP	1	1
GO:0009199	0.0536471	0.981792	6	56	ribonucleoside triphosphate metabolic process	BP	1	1
GO:0000466	0.0543044	0.990163	3	18	maturation of 5.8S rRNA from tricistronic rRNA transcript (SSU-rRNA, 5.8S rRNA, LSU-rRNA)	BP	1	1
GO:0000469	0.0543044	0.990163	3	18	cleavage involved in rRNA processing	BP	1	1
GO:1905354	0.0543044	0.990163	3	18	exoribonuclease complex	CC	1	1
GO:0000124	0.054514	0.994657	2	8	SAGA complex	CC	1	1
GO:0005885	0.054514	0.994657	2	8	Arp2/3 protein complex	CC	1	1
GO:0018342	0.054514	0.994657	2	8	protein prenylation	BP	1	1
GO:0031420	0.054514	0.994657	2	8	alkali metal ion binding	MF	1	1
GO:0034091	0.054514	0.994657	2	8	regulation of maintenance of sister chromatid cohesion	BP	1	1
GO:0034182	0.054514	0.994657	2	8	regulation of maintenance of mitotic sister chromatid cohesion	BP	1	1
GO:0097354	0.054514	0.994657	2	8	prenylation	BP	1	1
GO:0097494	0.054514	0.994657	2	8	regulation of vesicle size	BP	1	1
GO:0070126	0.0565176	0.978579	7	71	mitochondrial translational termination	BP	1	1
GO:0009746	0.0573701	0.97648	8	86	response to hexose	BP	1	1
GO:0004540	0.0576152	0.980081	6	57	ribonuclease activity	MF	1	1
GO:0022890	0.0587333	0.9699	13	165	inorganic cation transmembrane transporter activity	MF	1	1
GO:0006120	0.0611418	0.981106	5	44	mitochondrial electron transport, NADH to ubiquinone	BP	1	1
GO:0046982	0.061644	0.969132	12	150	protein heterodimerization activity	MF	1	1
GO:0030042	0.0617501	0.984072	4	31	actin filament depolymerization	BP	1	1
GO:0006123	0.0622383	0.98801	3	19	mitochondrial electron transport, cytochrome c to oxygen	BP	1	1
GO:0019646	0.0622383	0.98801	3	19	aerobic electron transport chain	BP	1	1
GO:0032991	0.0655547	0.947088	154	2866	protein-containing complex	CC	1	1
GO:0016655	0.0661675	0.979064	5	45	oxidoreductase activity, acting on NAD(P)H, quinone or similar compound as acceptor	MF	1	1
GO:0034284	0.0675016	0.971346	8	89	response to monosaccharide	BP	1	1
GO:1990542	0.0677229	0.973221	7	74	mitochondrial transmembrane transport	BP	1	1
GO:0002161	0.0678815	0.992272	2	9	aminoacyl-tRNA editing activity	MF	1	1
GO:0009235	0.0678815	0.992272	2	9	cobalamin metabolic process	BP	1	1
GO:0016408	0.0678815	0.992272	2	9	C-acyltransferase activity	MF	1	1
GO:0017101	0.0678815	0.992272	2	9	aminoacyl-tRNA synthetase multienzyme complex	CC	1	1
GO:0031386	0.0678815	0.992272	2	9	protein tag	MF	1	1
GO:0034975	0.0678815	0.992272	2	9	protein folding in endoplasmic reticulum	BP	1	1
GO:0035994	0.0678815	0.992272	2	9	response to muscle stretch	BP	1	1
GO:0042583	0.0678815	0.992272	2	9	chromaffin granule	CC	1	1
GO:0048038	0.0678815	0.992272	2	9	quinone binding	MF	1	1
GO:0055075	0.0678815	0.992272	2	9	potassium ion homeostasis	BP	1	1
GO:0106074	0.0678815	0.992272	2	9	aminoacyl-tRNA metabolism involved in translational fidelity	BP	1	1
GO:1904869	0.0678815	0.992272	2	9	regulation of protein localization to Cajal body	BP	1	1
GO:1904871	0.0678815	0.992272	2	9	positive regulation of protein localization to Cajal body	BP	1	1
GO:0008408	0.0679794	0.981855	4	32	3'-5' exonuclease activity	MF	1	1
GO:0042073	0.0679794	0.981855	4	32	intraciliary transport	BP	1	1
GO:0140223	0.0679794	0.981855	4	32	general transcription initiation factor activity	MF	1	1
GO:2000177	0.0679794	0.981855	4	32	regulation of neural precursor cell proliferation	BP	1	1
GO:0043624	0.0694343	0.964539	12	153	cellular protein complex disassembly	BP	1	1
GO:0098662	0.069888	0.959093	18	254	inorganic cation transmembrane transport	BP	1	1
GO:0001706	0.070676	0.985576	3	20	endoderm formation	BP	1	1
GO:0014704	0.070676	0.985576	3	20	intercalated disc	CC	1	1
GO:0030687	0.070676	0.985576	3	20	preribosome, large subunit precursor	CC	1	1
GO:0034308	0.070676	0.985576	3	20	primary alcohol metabolic process	BP	1	1
GO:0060760	0.070676	0.985576	3	20	positive regulation of response to cytokine stimulus	BP	1	1
GO:1902230	0.070676	0.985576	3	20	negative regulation of intrinsic apoptotic signaling pathway in response to DNA damage	BP	1	1
GO:0051427	0.0711088	0.969472	8	90	hormone receptor binding	MF	1	1
GO:2001021	0.0714169	0.976877	5	46	negative regulation of response to DNA damage stimulus	BP	1	1
GO:0006367	0.0727857	0.966767	9	106	transcription initiation from RNA polymerase II promoter	BP	1	1
GO:2001020	0.073016	0.963642	11	138	regulation of response to DNA damage stimulus	BP	1	1
GO:0006418	0.0745204	0.979443	4	33	tRNA aminoacylation for protein translation	BP	1	1
GO:0035384	0.0745204	0.979443	4	33	thioester biosynthetic process	BP	1	1
GO:0071616	0.0745204	0.979443	4	33	acyl-CoA biosynthetic process	BP	1	1
GO:0042273	0.0752031	0.972115	6	61	ribosomal large subunit biogenesis	BP	1	1
GO:0016042	0.076243	0.96486	9	107	lipid catabolic process	BP	1	1
GO:0004527	0.0768882	0.974542	5	47	exonuclease activity	MF	1	1
GO:0004129	0.0795972	0.982851	3	21	cytochrome-c oxidase activity	MF	1	1
GO:0015002	0.0795972	0.982851	3	21	heme-copper terminal oxidase activity	MF	1	1
GO:0015079	0.0795972	0.982851	3	21	potassium ion transmembrane transporter activity	MF	1	1
GO:0016675	0.0795972	0.982851	3	21	oxidoreductase activity, acting on a heme group of donors	MF	1	1
GO:0016676	0.0795972	0.982851	3	21	oxidoreductase activity, acting on a heme group of donors, oxygen as acceptor	MF	1	1
GO:0051569	0.0795972	0.982851	3	21	regulation of histone H3-K4 methylation	BP	1	1
GO:0051693	0.0795972	0.982851	3	21	actin filament capping	BP	1	1
GO:0051082	0.0801718	0.966995	7	77	unfolded protein binding	MF	1	1
GO:0006879	0.0813673	0.976831	4	34	cellular iron ion homeostasis	BP	1	1
GO:0030837	0.0813673	0.976831	4	34	negative regulation of actin filament polymerization	BP	1	1
GO:0000212	0.0821904	0.989354	2	10	meiotic spindle organization	BP	1	1
GO:0010880	0.0821904	0.989354	2	10	regulation of release of sequestered calcium ion into cytosol by sarcoplasmic reticulum	BP	1	1
GO:0014808	0.0821904	0.989354	2	10	release of sequestered calcium ion into cytosol by sarcoplasmic reticulum	BP	1	1
GO:0019908	0.0821904	0.989354	2	10	nuclear cyclin-dependent protein kinase holoenzyme complex	CC	1	1
GO:0030992	0.0821904	0.989354	2	10	intraciliary transport particle B	CC	1	1
GO:0034709	0.0821904	0.989354	2	10	methylosome	CC	1	1
GO:0046885	0.0821904	0.989354	2	10	regulation of hormone biosynthetic process	BP	1	1
GO:0072425	0.0821904	0.989354	2	10	signal transduction involved in G2 DNA damage checkpoint	BP	1	1
GO:0098641	0.0821904	0.989354	2	10	cadherin binding involved in cell-cell adhesion	MF	1	1
GO:1903405	0.0821904	0.989354	2	10	protein localization to nuclear body	BP	1	1
GO:1903514	0.0821904	0.989354	2	10	release of sequestered calcium ion into cytosol by endoplasmic reticulum	BP	1	1
GO:1904867	0.0821904	0.989354	2	10	protein localization to Cajal body	BP	1	1
GO:0000315	0.0825793	0.972055	5	48	organellar large ribosomal subunit	CC	1	1
GO:0005762	0.0825793	0.972055	5	48	mitochondrial large ribosomal subunit	CC	1	1
GO:0031514	0.0825793	0.972055	5	48	motile cilium	CC	1	1
GO:0003723	0.0857292	0.934189	68	1192	RNA binding	MF	1	1
GO:0016788	0.088267	0.944532	21	315	hydrolase activity, acting on ester bonds	MF	1	1
GO:0006941	0.0884875	0.969413	5	49	striated muscle contraction	BP	1	1
GO:0043039	0.0885134	0.974014	4	35	tRNA aminoacylation	BP	1	1
GO:0001541	0.0889796	0.979825	3	22	ovarian follicle development	BP	1	1
GO:0032006	0.0901852	0.964885	6	64	regulation of TOR signaling	BP	1	1
GO:0140053	0.0902528	0.955009	10	127	mitochondrial gene expression	BP	1	1
GO:0140101	0.0938598	0.959848	7	80	catalytic activity, acting on a tRNA	MF	1	1
GO:0042445	0.0946097	0.966612	5	50	hormone metabolic process	BP	1	1
GO:0051205	0.0946097	0.966612	5	50	protein insertion into membrane	BP	1	1
GO:0051592	0.0946097	0.966612	5	50	response to calcium ion	BP	1	1
GO:0000125	0.0950398	0.997634	1	2	PCAF complex	CC	1	1
GO:0000171	0.0950398	0.997634	1	2	ribonuclease MRP activity	MF	1	1
GO:0001054	0.0950398	0.997634	1	2	RNA polymerase I activity	MF	1	1
GO:0001546	0.0950398	0.997634	1	2	preantral ovarian follicle growth	BP	1	1
GO:0001710	0.0950398	0.997634	1	2	mesodermal cell fate commitment	BP	1	1
GO:0001922	0.0950398	0.997634	1	2	B-1 B cell homeostasis	BP	1	1
GO:0003097	0.0950398	0.997634	1	2	renal water transport	BP	1	1
GO:0003129	0.0950398	0.997634	1	2	heart induction	BP	1	1
GO:0003307	0.0950398	0.997634	1	2	regulation of Wnt signaling pathway involved in heart development	BP	1	1
GO:0003839	0.0950398	0.997634	1	2	gamma-glutamylcyclotransferase activity	MF	1	1
GO:0003847	0.0950398	0.997634	1	2	1-alkyl-2-acetylglycerophosphocholine esterase activity	MF	1	1
GO:0003986	0.0950398	0.997634	1	2	acetyl-CoA hydrolase activity	MF	1	1
GO:0003998	0.0950398	0.997634	1	2	acylphosphatase activity	MF	1	1
GO:0004046	0.0950398	0.997634	1	2	aminoacylase activity	MF	1	1
GO:0004064	0.0950398	0.997634	1	2	arylesterase activity	MF	1	1
GO:0004165	0.0950398	0.997634	1	2	dodecenoyl-CoA delta-isomerase activity	MF	1	1
GO:0004329	0.0950398	0.997634	1	2	formate-tetrahydrofolate ligase activity	MF	1	1
GO:0004415	0.0950398	0.997634	1	2	hyalurononglucosaminidase activity	MF	1	1
GO:0004457	0.0950398	0.997634	1	2	lactate dehydrogenase activity	MF	1	1
GO:0004459	0.0950398	0.997634	1	2	L-lactate dehydrogenase activity	MF	1	1
GO:0004477	0.0950398	0.997634	1	2	methenyltetrahydrofolate cyclohydrolase activity	MF	1	1
GO:0004487	0.0950398	0.997634	1	2	methylenetetrahydrofolate dehydrogenase (NAD+) activity	MF	1	1
GO:0004560	0.0950398	0.997634	1	2	alpha-L-fucosidase activity	MF	1	1
GO:0004583	0.0950398	0.997634	1	2	dolichyl-phosphate-glucose-glycolipid alpha-glucosyltransferase activity	MF	1	1
GO:0004662	0.0950398	0.997634	1	2	CAAX-protein geranylgeranyltransferase activity	MF	1	1
GO:0004689	0.0950398	0.997634	1	2	phosphorylase kinase activity	MF	1	1
GO:0004739	0.0950398	0.997634	1	2	pyruvate dehydrogenase (acetyl-transferring) activity	MF	1	1
GO:0004813	0.0950398	0.997634	1	2	alanine-tRNA ligase activity	MF	1	1
GO:0004815	0.0950398	0.997634	1	2	aspartate-tRNA ligase activity	MF	1	1
GO:0004831	0.0950398	0.997634	1	2	tyrosine-tRNA ligase activity	MF	1	1
GO:0005212	0.0950398	0.997634	1	2	structural constituent of eye lens	MF	1	1
GO:0005345	0.0950398	0.997634	1	2	purine nucleobase transmembrane transporter activity	MF	1	1
GO:0005606	0.0950398	0.997634	1	2	laminin-1 complex	CC	1	1
GO:0005827	0.0950398	0.997634	1	2	polar microtubule	CC	1	1
GO:0005858	0.0950398	0.997634	1	2	axonemal dynein complex	CC	1	1
GO:0005953	0.0950398	0.997634	1	2	CAAX-protein geranylgeranyltransferase complex	CC	1	1
GO:0006068	0.0950398	0.997634	1	2	ethanol catabolic process	BP	1	1
GO:0006121	0.0950398	0.997634	1	2	mitochondrial electron transport, succinate to ubiquinone	BP	1	1
GO:0006203	0.0950398	0.997634	1	2	dGTP catabolic process	BP	1	1
GO:0006419	0.0950398	0.997634	1	2	alanyl-tRNA aminoacylation	BP	1	1
GO:0006437	0.0950398	0.997634	1	2	tyrosyl-tRNA aminoacylation	BP	1	1
GO:0006655	0.0950398	0.997634	1	2	phosphatidylglycerol biosynthetic process	BP	1	1
GO:0006710	0.0950398	0.997634	1	2	androgen catabolic process	BP	1	1
GO:0006833	0.0950398	0.997634	1	2	water transport	BP	1	1
GO:0006848	0.0950398	0.997634	1	2	pyruvate transport	BP	1	1
GO:0006850	0.0950398	0.997634	1	2	mitochondrial pyruvate transmembrane transport	BP	1	1
GO:0006880	0.0950398	0.997634	1	2	intracellular sequestering of iron ion	BP	1	1
GO:0007501	0.0950398	0.997634	1	2	mesodermal cell fate specification	BP	1	1
GO:0007531	0.0950398	0.997634	1	2	mating type determination	BP	1	1
GO:0007533	0.0950398	0.997634	1	2	mating type switching	BP	1	1
GO:0008073	0.0950398	0.997634	1	2	ornithine decarboxylase inhibitor activity	MF	1	1
GO:0008413	0.0950398	0.997634	1	2	8-oxo-7,8-dihydroguanosine triphosphate pyrophosphatase activity	MF	1	1
GO:0008940	0.0950398	0.997634	1	2	nitrate reductase activity	MF	1	1
GO:0009256	0.0950398	0.997634	1	2	10-formyltetrahydrofolate metabolic process	BP	1	1
GO:0009257	0.0950398	0.997634	1	2	10-formyltetrahydrofolate biosynthetic process	BP	1	1
GO:0009996	0.0950398	0.997634	1	2	negative regulation of cell fate specification	BP	1	1
GO:0010459	0.0950398	0.997634	1	2	negative regulation of heart rate	BP	1	1
GO:0010610	0.0950398	0.997634	1	2	regulation of mRNA stability involved in response to stress	BP	1	1
GO:0010796	0.0950398	0.997634	1	2	regulation of multivesicular body size	BP	1	1
GO:0010891	0.0950398	0.997634	1	2	negative regulation of sequestering of triglyceride	BP	1	1
GO:0010896	0.0950398	0.997634	1	2	regulation of triglyceride catabolic process	BP	1	1
GO:0010898	0.0950398	0.997634	1	2	positive regulation of triglyceride catabolic process	BP	1	1
GO:0015205	0.0950398	0.997634	1	2	nucleobase transmembrane transporter activity	MF	1	1
GO:0015207	0.0950398	0.997634	1	2	adenine transmembrane transporter activity	MF	1	1
GO:0015928	0.0950398	0.997634	1	2	fucosidase activity	MF	1	1
GO:0016320	0.0950398	0.997634	1	2	endoplasmic reticulum membrane fusion	BP	1	1
GO:0016939	0.0950398	0.997634	1	2	kinesin II complex	CC	1	1
GO:0017057	0.0950398	0.997634	1	2	6-phosphogluconolactonase activity	MF	1	1
GO:0019087	0.0950398	0.997634	1	2	transformation of host cell by virus	BP	1	1
GO:0019136	0.0950398	0.997634	1	2	deoxynucleoside kinase activity	MF	1	1
GO:0019418	0.0950398	0.997634	1	2	sulfide oxidation	BP	1	1
GO:0019781	0.0950398	0.997634	1	2	NEDD8 activating enzyme activity	MF	1	1
GO:0019907	0.0950398	0.997634	1	2	cyclin-dependent protein kinase activating kinase holoenzyme complex	CC	1	1
GO:0021555	0.0950398	0.997634	1	2	midbrain-hindbrain boundary morphogenesis	BP	1	1
GO:0022413	0.0950398	0.997634	1	2	reproductive process in single-celled organism	BP	1	1
GO:0030151	0.0950398	0.997634	1	2	molybdenum ion binding	MF	1	1
GO:0030592	0.0950398	0.997634	1	2	DNA ADP-ribosylation	BP	1	1
GO:0031494	0.0950398	0.997634	1	2	regulation of mating type switching	BP	1	1
GO:0031997	0.0950398	0.997634	1	2	N-terminal myristoylation domain binding	MF	1	1
GO:0032505	0.0950398	0.997634	1	2	reproduction of a single-celled organism	BP	1	1
GO:0032532	0.0950398	0.997634	1	2	regulation of microvillus length	BP	1	1
GO:0032574	0.0950398	0.997634	1	2	5'-3' RNA helicase activity	MF	1	1
GO:0034310	0.0950398	0.997634	1	2	primary alcohol catabolic process	BP	1	1
GO:0035063	0.0950398	0.997634	1	2	nuclear speck organization	BP	1	1
GO:0035279	0.0950398	0.997634	1	2	mRNA cleavage involved in gene silencing by miRNA	BP	1	1
GO:0035539	0.0950398	0.997634	1	2	8-oxo-7,8-dihydrodeoxyguanosine triphosphate pyrophosphatase activity	MF	1	1
GO:0036218	0.0950398	0.997634	1	2	dTTP diphosphatase activity	MF	1	1
GO:0036501	0.0950398	0.997634	1	2	UFD1-NPL4 complex	CC	1	1
GO:0042126	0.0950398	0.997634	1	2	nitrate metabolic process	BP	1	1
GO:0042661	0.0950398	0.997634	1	2	regulation of mesodermal cell fate specification	BP	1	1
GO:0044609	0.0950398	0.997634	1	2	DBIRD complex	CC	1	1
GO:0045095	0.0950398	0.997634	1	2	keratin filament	CC	1	1
GO:0045819	0.0950398	0.997634	1	2	positive regulation of glycogen catabolic process	BP	1	1
GO:0046070	0.0950398	0.997634	1	2	dGTP metabolic process	BP	1	1
GO:0046498	0.0950398	0.997634	1	2	S-adenosylhomocysteine metabolic process	BP	1	1
GO:0047179	0.0950398	0.997634	1	2	platelet-activating factor acetyltransferase activity	MF	1	1
GO:0047750	0.0950398	0.997634	1	2	cholestenol delta-isomerase activity	MF	1	1
GO:0048162	0.0950398	0.997634	1	2	multi-layer follicle stage	BP	1	1
GO:0048239	0.0950398	0.997634	1	2	negative regulation of DNA recombination at telomere	BP	1	1
GO:0050253	0.0950398	0.997634	1	2	retinyl-palmitate esterase activity	MF	1	1
GO:0050682	0.0950398	0.997634	1	2	AF-2 domain binding	MF	1	1
GO:0050833	0.0950398	0.997634	1	2	pyruvate transmembrane transporter activity	MF	1	1
GO:0055087	0.0950398	0.997634	1	2	Ski complex	CC	1	1
GO:0055118	0.0950398	0.997634	1	2	negative regulation of cardiac muscle contraction	BP	1	1
GO:0060571	0.0950398	0.997634	1	2	morphogenesis of an epithelial fold	BP	1	1
GO:0060574	0.0950398	0.997634	1	2	intestinal epithelial cell maturation	BP	1	1
GO:0060586	0.0950398	0.997634	1	2	multicellular organismal iron ion homeostasis	BP	1	1
GO:0061030	0.0950398	0.997634	1	2	epithelial cell differentiation involved in mammary gland alveolus development	BP	1	1
GO:0061317	0.0950398	0.997634	1	2	canonical Wnt signaling pathway involved in cardiac muscle cell fate commitment	BP	1	1
GO:0070221	0.0950398	0.997634	1	2	sulfide oxidation, using sulfide:quinone oxidoreductase	BP	1	1
GO:0070244	0.0950398	0.997634	1	2	negative regulation of thymocyte apoptotic process	BP	1	1
GO:0070985	0.0950398	0.997634	1	2	transcription factor TFIIK complex	CC	1	1
GO:0071031	0.0950398	0.997634	1	2	nuclear mRNA surveillance of mRNA 3'-end processing	BP	1	1
GO:0071042	0.0950398	0.997634	1	2	nuclear polyadenylation-dependent mRNA catabolic process	BP	1	1
GO:0071047	0.0950398	0.997634	1	2	polyadenylation-dependent mRNA catabolic process	BP	1	1
GO:0071049	0.0950398	0.997634	1	2	nuclear retention of pre-mRNA with aberrant 3'-ends at the site of transcription	BP	1	1
GO:0071515	0.0950398	0.997634	1	2	genetic imprinting at mating-type locus	BP	1	1
GO:0071568	0.0950398	0.997634	1	2	UFM1 transferase activity	MF	1	1
GO:0072695	0.0950398	0.997634	1	2	regulation of DNA recombination at telomere	BP	1	1
GO:0090497	0.0950398	0.997634	1	2	mesenchymal cell migration	BP	1	1
GO:0090725	0.0950398	0.997634	1	2	peripheral region of growth cone	CC	1	1
GO:0097089	0.0950398	0.997634	1	2	methyl-branched fatty acid metabolic process	BP	1	1
GO:0097228	0.0950398	0.997634	1	2	sperm principal piece	CC	1	1
GO:0097577	0.0950398	0.997634	1	2	sequestering of iron ion	BP	1	1
GO:0097742	0.0950398	0.997634	1	2	de novo centriole assembly	BP	1	1
GO:0097752	0.0950398	0.997634	1	2	regulation of DNA stability	BP	1	1
GO:0098535	0.0950398	0.997634	1	2	de novo centriole assembly involved in multi-ciliated epithelial cell differentiation	BP	1	1
GO:0098795	0.0950398	0.997634	1	2	mRNA cleavage involved in gene silencing	BP	1	1
GO:0098883	0.0950398	0.997634	1	2	synapse pruning	BP	1	1
GO:0120259	0.0950398	0.997634	1	2	7SK snRNP	CC	1	1
GO:0140294	0.0950398	0.997634	1	2	NAD DNA ADP-ribosyltransferase activity	MF	1	1
GO:1901295	0.0950398	0.997634	1	2	regulation of canonical Wnt signaling pathway involved in cardiac muscle cell fate commitment	BP	1	1
GO:1901475	0.0950398	0.997634	1	2	pyruvate transmembrane transport	BP	1	1
GO:1902109	0.0950398	0.997634	1	2	negative regulation of mitochondrial membrane permeability involved in apoptotic process	BP	1	1
GO:1902162	0.0950398	0.997634	1	2	regulation of DNA damage response, signal transduction by p53 class mediator resulting in transcription of p21 class mediator	BP	1	1
GO:1902164	0.0950398	0.997634	1	2	positive regulation of DNA damage response, signal transduction by p53 class mediator resulting in transcription of p21 class mediator	BP	1	1
GO:1902268	0.0950398	0.997634	1	2	negative regulation of polyamine transmembrane transport	BP	1	1
GO:1902459	0.0950398	0.997634	1	2	positive regulation of stem cell population maintenance	BP	1	1
GO:1902488	0.0950398	0.997634	1	2	cholangiocyte apoptotic process	BP	1	1
GO:1902766	0.0950398	0.997634	1	2	skeletal muscle satellite cell migration	BP	1	1
GO:1904734	0.0950398	0.997634	1	2	positive regulation of electron transfer activity	BP	1	1
GO:1904815	0.0950398	0.997634	1	2	negative regulation of protein localization to chromosome, telomeric region	BP	1	1
GO:1904868	0.0950398	0.997634	1	2	telomerase catalytic core complex assembly	BP	1	1
GO:1904882	0.0950398	0.997634	1	2	regulation of telomerase catalytic core complex assembly	BP	1	1
GO:1904884	0.0950398	0.997634	1	2	positive regulation of telomerase catalytic core complex assembly	BP	1	1
GO:1904960	0.0950398	0.997634	1	2	positive regulation of cytochrome-c oxidase activity	BP	1	1
GO:1905066	0.0950398	0.997634	1	2	regulation of canonical Wnt signaling pathway involved in heart development	BP	1	1
GO:1905267	0.0950398	0.997634	1	2	endonucleolytic cleavage involved in tRNA processing	BP	1	1
GO:1905770	0.0950398	0.997634	1	2	regulation of mesodermal cell differentiation	BP	1	1
GO:1905832	0.0950398	0.997634	1	2	positive regulation of spindle assembly	BP	1	1
GO:1990075	0.0950398	0.997634	1	2	periciliary membrane compartment	CC	1	1
GO:1990189	0.0950398	0.997634	1	2	peptide-serine-N-acetyltransferase activity	MF	1	1
GO:1990254	0.0950398	0.997634	1	2	keratin filament binding	MF	1	1
GO:2000003	0.0950398	0.997634	1	2	positive regulation of DNA damage checkpoint	BP	1	1
GO:2000354	0.0950398	0.997634	1	2	regulation of ovarian follicle development	BP	1	1
GO:2000809	0.0950398	0.997634	1	2	positive regulation of synaptic vesicle clustering	BP	1	1
GO:2000815	0.0950398	0.997634	1	2	regulation of mRNA stability involved in response to oxidative stress	BP	1	1
GO:2000826	0.0950398	0.997634	1	2	regulation of heart morphogenesis	BP	1	1
GO:2001162	0.0950398	0.997634	1	2	positive regulation of histone H3-K79 methylation	BP	1	1
GO:0016651	0.0955149	0.962223	6	65	oxidoreductase activity, acting on NAD(P)H	MF	1	1
GO:0016796	0.095951	0.970987	4	36	exonuclease activity, active with either ribo- or deoxyribonucleic acids and producing 5'-phosphomonoesters	MF	1	1
GO:0043038	0.095951	0.970987	4	36	amino acid activation	BP	1	1
GO:0051204	0.095951	0.970987	4	36	protein insertion into mitochondrial membrane	BP	1	1
GO:0004659	0.0973179	0.985884	2	11	prenyltransferase activity	MF	1	1
GO:0006086	0.0973179	0.985884	2	11	acetyl-CoA biosynthetic process from pyruvate	BP	1	1
GO:0030279	0.0973179	0.985884	2	11	negative regulation of ossification	BP	1	1
GO:0060914	0.0973179	0.985884	2	11	heart formation	BP	1	1
GO:0086004	0.0973179	0.985884	2	11	regulation of cardiac muscle cell contraction	BP	1	1
GO:0097038	0.0973179	0.985884	2	11	perinuclear endoplasmic reticulum	CC	1	1
GO:1901020	0.0973179	0.985884	2	11	negative regulation of calcium ion transmembrane transporter activity	BP	1	1
GO:1903115	0.0973179	0.985884	2	11	regulation of actin filament-based movement	BP	1	1
GO:1990573	0.0973179	0.985884	2	11	potassium ion import across plasma membrane	BP	1	1
GO:2001258	0.0973179	0.985884	2	11	negative regulation of cation channel activity	BP	1	1
GO:0006084	0.0988002	0.976491	3	23	acetyl-CoA metabolic process	BP	1	1
GO:0030970	0.0988002	0.976491	3	23	retrograde protein transport, ER to cytosol	BP	1	1
GO:0031572	0.0988002	0.976491	3	23	G2 DNA damage checkpoint	BP	1	1
GO:0033522	0.0988002	0.976491	3	23	histone H2A ubiquitination	BP	1	1
GO:0042446	0.0988002	0.976491	3	23	hormone biosynthetic process	BP	1	1
GO:0055117	0.0988002	0.976491	3	23	regulation of cardiac muscle contraction	BP	1	1
GO:1903513	0.0988002	0.976491	3	23	endoplasmic reticulum to cytosol transport	BP	1	1
GO:0045111	0.100942	0.963651	5	51	intermediate filament cytoskeleton	CC	1	1
GO:0098660	0.103109	0.936403	18	268	inorganic ion transmembrane transport	BP	1	1
GO:0019395	0.107482	0.960526	5	52	fatty acid oxidation	BP	1	1
GO:0034440	0.107482	0.960526	5	52	lipid oxidation	BP	1	1
GO:0006414	0.108759	0.948664	8	99	translational elongation	BP	1	1
GO:0006415	0.108767	0.951738	7	83	translational termination	BP	1	1
GO:0035257	0.108767	0.951738	7	83	nuclear hormone receptor binding	MF	1	1
GO:0007595	0.109035	0.972842	3	24	lactation	BP	1	1
GO:0008083	0.109035	0.972842	3	24	growth factor activity	MF	1	1
GO:0030835	0.109035	0.972842	3	24	negative regulation of actin filament depolymerization	BP	1	1
GO:0034661	0.109035	0.972842	3	24	ncRNA catabolic process	BP	1	1
GO:0022411	0.10953	0.928516	22	342	cellular component disassembly	BP	1	1
GO:0009117	0.111332	0.930591	18	271	nucleotide metabolic process	BP	1	1
GO:0003954	0.111667	0.964288	4	38	NADH dehydrogenase activity	MF	1	1
GO:0008137	0.111667	0.964288	4	38	NADH dehydrogenase (ubiquinone) activity	MF	1	1
GO:0050136	0.111667	0.964288	4	38	NADH dehydrogenase (quinone) activity	MF	1	1
GO:0140098	0.11242	0.93196	16	236	catalytic activity, acting on RNA	MF	1	1
GO:0120114	0.112486	0.953455	6	68	Sm-like protein family complex	CC	1	1
GO:0005750	0.113151	0.981847	2	12	mitochondrial respiratory chain complex III	CC	1	1
GO:0006743	0.113151	0.981847	2	12	ubiquinone metabolic process	BP	1	1
GO:0006744	0.113151	0.981847	2	12	ubiquinone biosynthetic process	BP	1	1
GO:0034086	0.113151	0.981847	2	12	maintenance of sister chromatid cohesion	BP	1	1
GO:0034088	0.113151	0.981847	2	12	maintenance of mitotic sister chromatid cohesion	BP	1	1
GO:0034389	0.113151	0.981847	2	12	lipid droplet organization	BP	1	1
GO:0045275	0.113151	0.981847	2	12	respiratory chain complex III	CC	1	1
GO:0060314	0.113151	0.981847	2	12	regulation of ryanodine-sensitive calcium-release channel activity	BP	1	1
GO:0070006	0.113151	0.981847	2	12	metalloaminopeptidase activity	MF	1	1
GO:0070296	0.113151	0.981847	2	12	sarcoplasmic reticulum calcium ion transport	BP	1	1
GO:0071004	0.113151	0.981847	2	12	U2-type prespliceosome	CC	1	1
GO:0071010	0.113151	0.981847	2	12	prespliceosome	CC	1	1
GO:0071712	0.113151	0.981847	2	12	ER-associated misfolded protein catabolic process	BP	1	1
GO:0090075	0.113151	0.981847	2	12	relaxation of muscle	BP	1	1
GO:1901663	0.113151	0.981847	2	12	quinone biosynthetic process	BP	1	1
GO:1902165	0.113151	0.981847	2	12	regulation of intrinsic apoptotic signaling pathway in response to DNA damage by p53 class mediator	BP	1	1
GO:1902692	0.113151	0.981847	2	12	regulation of neuroblast proliferation	BP	1	1
GO:1904814	0.113151	0.981847	2	12	regulation of protein localization to chromosome, telomeric region	BP	1	1
GO:1990173	0.113151	0.981847	2	12	protein localization to nucleoplasm	BP	1	1
GO:2000269	0.113151	0.981847	2	12	regulation of fibroblast apoptotic process	BP	1	1
GO:0004518	0.113512	0.945891	8	100	nuclease activity	MF	1	1
GO:0009749	0.114002	0.948815	7	84	response to glucose	BP	1	1
GO:0009062	0.114223	0.957235	5	53	fatty acid catabolic process	BP	1	1
GO:0008324	0.116862	0.933004	13	185	cation transmembrane transporter activity	MF	1	1
GO:0006753	0.117032	0.926521	18	273	nucleoside phosphate metabolic process	BP	1	1
GO:0005615	0.11722	0.908627	64	1139	extracellular space	CC	1	1
GO:0055086	0.11746	0.924313	20	309	nucleobase-containing small molecule metabolic process	BP	1	1
GO:0000793	0.117621	0.938216	10	134	condensed chromosome	CC	1	1
GO:0009743	0.118375	0.943022	8	101	response to carbohydrate	BP	1	1
GO:2001022	0.118462	0.950267	6	69	positive regulation of response to DNA damage stimulus	BP	1	1
GO:0042254	0.118587	0.927644	16	238	ribosome biogenesis	BP	1	1
GO:0090501	0.119367	0.945779	7	85	RNA phosphodiester bond hydrolysis	BP	1	1
GO:0000470	0.119659	0.968874	3	25	maturation of LSU-rRNA	BP	1	1
GO:0006721	0.119659	0.968874	3	25	terpenoid metabolic process	BP	1	1
GO:0044183	0.119659	0.968874	3	25	protein folding chaperone	MF	1	1
GO:1903432	0.119659	0.968874	3	25	regulation of TORC1 signaling	BP	1	1
GO:0006635	0.119927	0.96061	4	39	fatty acid beta-oxidation	BP	1	1
GO:0000288	0.121162	0.953777	5	54	nuclear-transcribed mRNA catabolic process, deadenylation-dependent decay	BP	1	1
GO:0010941	0.128251	0.904403	42	723	regulation of cell death	BP	1	1
GO:0090151	0.128443	0.956709	4	40	establishment of protein localization to mitochondrial membrane	BP	1	1
GO:0003785	0.129585	0.977237	2	13	actin monomer binding	MF	1	1
GO:0006213	0.129585	0.977237	2	13	pyrimidine nucleoside metabolic process	BP	1	1
GO:0008171	0.129585	0.977237	2	13	O-methyltransferase activity	MF	1	1
GO:0016581	0.129585	0.977237	2	13	NuRD complex	CC	1	1
GO:0019783	0.129585	0.977237	2	13	ubiquitin-like protein-specific protease activity	MF	1	1
GO:0021591	0.129585	0.977237	2	13	ventricular system development	BP	1	1
GO:0032420	0.129585	0.977237	2	13	stereocilium	CC	1	1
GO:0035082	0.129585	0.977237	2	13	axoneme assembly	BP	1	1
GO:0035859	0.129585	0.977237	2	13	Seh1-associated complex	CC	1	1
GO:0044346	0.129585	0.977237	2	13	fibroblast apoptotic process	BP	1	1
GO:0045981	0.129585	0.977237	2	13	positive regulation of nucleotide metabolic process	BP	1	1
GO:0051281	0.129585	0.977237	2	13	positive regulation of release of sequestered calcium ion into cytosol	BP	1	1
GO:0051571	0.129585	0.977237	2	13	positive regulation of histone H3-K4 methylation	BP	1	1
GO:0055078	0.129585	0.977237	2	13	sodium ion homeostasis	BP	1	1
GO:0070200	0.129585	0.977237	2	13	establishment of protein localization to telomere	BP	1	1
GO:0090545	0.129585	0.977237	2	13	CHD-type complex	CC	1	1
GO:1900544	0.129585	0.977237	2	13	positive regulation of purine nucleotide metabolic process	BP	1	1
GO:1903580	0.129585	0.977237	2	13	positive regulation of ATP metabolic process	BP	1	1
GO:0006090	0.130481	0.939367	7	87	pyruvate metabolic process	BP	1	1
GO:0016853	0.130481	0.939367	7	87	isomerase activity	MF	1	1
GO:0005782	0.130647	0.964582	3	26	peroxisomal matrix	CC	1	1
GO:0031907	0.130647	0.964582	3	26	microbody lumen	CC	1	1
GO:0032212	0.130647	0.964582	3	26	positive regulation of telomere maintenance via telomerase	BP	1	1
GO:0005667	0.130734	0.920406	15	224	transcription regulator complex	CC	1	1
GO:0016407	0.135611	0.946353	5	56	acetyltransferase activity	MF	1	1
GO:0042770	0.136225	0.93599	7	88	signal transduction in response to DNA damage	BP	1	1
GO:0098781	0.136225	0.93599	7	88	ncRNA transcription	BP	1	1
GO:0043687	0.136788	0.917675	14	208	post-translational protein modification	BP	1	1
GO:0005200	0.137202	0.952584	4	41	structural constituent of cytoskeleton	MF	1	1
GO:0060048	0.137202	0.952584	4	41	cardiac muscle contraction	BP	1	1
GO:0006936	0.138911	0.930572	8	105	muscle contraction	BP	1	1
GO:0043021	0.138911	0.930572	8	105	ribonucleoprotein complex binding	MF	1	1
GO:0000494	0.139125	0.993131	1	3	box C/D RNA 3'-end processing	BP	1	1
GO:0000814	0.139125	0.993131	1	3	ESCRT II complex	CC	1	1
GO:0000818	0.139125	0.993131	1	3	nuclear MIS12/MIND complex	CC	1	1
GO:0001739	0.139125	0.993131	1	3	sex chromatin	CC	1	1
GO:0001759	0.139125	0.993131	1	3	organ induction	BP	1	1
GO:0001880	0.139125	0.993131	1	3	Mullerian duct regression	BP	1	1
GO:0002069	0.139125	0.993131	1	3	columnar/cuboidal epithelial cell maturation	BP	1	1
GO:0003139	0.139125	0.993131	1	3	secondary heart field specification	BP	1	1
GO:0003156	0.139125	0.993131	1	3	regulation of animal organ formation	BP	1	1
GO:0003219	0.139125	0.993131	1	3	cardiac right ventricle formation	BP	1	1
GO:0003306	0.139125	0.993131	1	3	Wnt signaling pathway involved in heart development	BP	1	1
GO:0003872	0.139125	0.993131	1	3	6-phosphofructokinase activity	MF	1	1
GO:0003993	0.139125	0.993131	1	3	acid phosphatase activity	MF	1	1
GO:0004045	0.139125	0.993131	1	3	aminoacyl-tRNA hydrolase activity	MF	1	1
GO:0004486	0.139125	0.993131	1	3	methylenetetrahydrofolate dehydrogenase [NAD(P)+] activity	MF	1	1
GO:0004488	0.139125	0.993131	1	3	methylenetetrahydrofolate dehydrogenase (NADP+) activity	MF	1	1
GO:0004719	0.139125	0.993131	1	3	protein-L-isoaspartate (D-aspartate) O-methyltransferase activity	MF	1	1
GO:0005251	0.139125	0.993131	1	3	delayed rectifier potassium channel activity	MF	1	1
GO:0005471	0.139125	0.993131	1	3	ATP:ADP antiporter activity	MF	1	1
GO:0005638	0.139125	0.993131	1	3	lamin filament	CC	1	1
GO:0005655	0.139125	0.993131	1	3	nucleolar ribonuclease P complex	CC	1	1
GO:0005854	0.139125	0.993131	1	3	nascent polypeptide-associated complex	CC	1	1
GO:0005945	0.139125	0.993131	1	3	6-phosphofructokinase complex	CC	1	1
GO:0005964	0.139125	0.993131	1	3	phosphorylase kinase complex	CC	1	1
GO:0005981	0.139125	0.993131	1	3	regulation of glycogen catabolic process	BP	1	1
GO:0006550	0.139125	0.993131	1	3	isoleucine catabolic process	BP	1	1
GO:0006560	0.139125	0.993131	1	3	proline metabolic process	BP	1	1
GO:0006561	0.139125	0.993131	1	3	proline biosynthetic process	BP	1	1
GO:0006703	0.139125	0.993131	1	3	estrogen biosynthetic process	BP	1	1
GO:0006863	0.139125	0.993131	1	3	purine nucleobase transport	BP	1	1
GO:0008247	0.139125	0.993131	1	3	1-alkyl-2-acetylglycerophosphocholine esterase complex	CC	1	1
GO:0009155	0.139125	0.993131	1	3	purine deoxyribonucleotide catabolic process	BP	1	1
GO:0009217	0.139125	0.993131	1	3	purine deoxyribonucleoside triphosphate catabolic process	BP	1	1
GO:0009750	0.139125	0.993131	1	3	response to fructose	BP	1	1
GO:0010454	0.139125	0.993131	1	3	negative regulation of cell fate commitment	BP	1	1
GO:0010525	0.139125	0.993131	1	3	regulation of transposition, RNA-mediated	BP	1	1
GO:0010526	0.139125	0.993131	1	3	negative regulation of transposition, RNA-mediated	BP	1	1
GO:0010729	0.139125	0.993131	1	3	positive regulation of hydrogen peroxide biosynthetic process	BP	1	1
GO:0010856	0.139125	0.993131	1	3	adenylate cyclase activator activity	MF	1	1
GO:0010889	0.139125	0.993131	1	3	regulation of sequestering of triglyceride	BP	1	1
GO:0014819	0.139125	0.993131	1	3	regulation of skeletal muscle contraction	BP	1	1
GO:0015851	0.139125	0.993131	1	3	nucleobase transport	BP	1	1
GO:0015853	0.139125	0.993131	1	3	adenine transport	BP	1	1
GO:0016114	0.139125	0.993131	1	3	terpenoid biosynthetic process	BP	1	1
GO:0016240	0.139125	0.993131	1	3	autophagosome membrane docking	BP	1	1
GO:0016722	0.139125	0.993131	1	3	oxidoreductase activity, acting on metal ions	MF	1	1
GO:0016842	0.139125	0.993131	1	3	amidine-lyase activity	MF	1	1
GO:0018312	0.139125	0.993131	1	3	peptidyl-serine ADP-ribosylation	BP	1	1
GO:0019185	0.139125	0.993131	1	3	snRNA-activating protein complex	CC	1	1
GO:0019372	0.139125	0.993131	1	3	lipoxygenase pathway	BP	1	1
GO:0020016	0.139125	0.993131	1	3	ciliary pocket	CC	1	1
GO:0020018	0.139125	0.993131	1	3	ciliary pocket membrane	CC	1	1
GO:0030388	0.139125	0.993131	1	3	fructose 1,6-bisphosphate metabolic process	BP	1	1
GO:0030730	0.139125	0.993131	1	3	sequestering of triglyceride	BP	1	1
GO:0030917	0.139125	0.993131	1	3	midbrain-hindbrain boundary development	BP	1	1
GO:0030949	0.139125	0.993131	1	3	positive regulation of vascular endothelial growth factor receptor signaling pathway	BP	1	1
GO:0031235	0.139125	0.993131	1	3	intrinsic component of the cytoplasmic side of the plasma membrane	CC	1	1
GO:0031402	0.139125	0.993131	1	3	sodium ion binding	MF	1	1
GO:0031595	0.139125	0.993131	1	3	nuclear proteasome complex	CC	1	1
GO:0031944	0.139125	0.993131	1	3	negative regulation of glucocorticoid metabolic process	BP	1	1
GO:0031947	0.139125	0.993131	1	3	negative regulation of glucocorticoid biosynthetic process	BP	1	1
GO:0032197	0.139125	0.993131	1	3	transposition, RNA-mediated	BP	1	1
GO:0032536	0.139125	0.993131	1	3	regulation of cell projection size	BP	1	1
GO:0033128	0.139125	0.993131	1	3	negative regulation of histone phosphorylation	BP	1	1
GO:0033183	0.139125	0.993131	1	3	negative regulation of histone ubiquitination	BP	1	1
GO:0033869	0.139125	0.993131	1	3	nucleoside bisphosphate catabolic process	BP	1	1
GO:0033967	0.139125	0.993131	1	3	box C/D RNA metabolic process	BP	1	1
GO:0034031	0.139125	0.993131	1	3	ribonucleoside bisphosphate catabolic process	BP	1	1
GO:0034034	0.139125	0.993131	1	3	purine nucleoside bisphosphate catabolic process	BP	1	1
GO:0034092	0.139125	0.993131	1	3	negative regulation of maintenance of sister chromatid cohesion	BP	1	1
GO:0034183	0.139125	0.993131	1	3	negative regulation of maintenance of mitotic sister chromatid cohesion	BP	1	1
GO:0034448	0.139125	0.993131	1	3	EGO complex	CC	1	1
GO:0034963	0.139125	0.993131	1	3	box C/D RNA processing	BP	1	1
GO:0035529	0.139125	0.993131	1	3	NADH pyrophosphatase activity	MF	1	1
GO:0035995	0.139125	0.993131	1	3	detection of muscle stretch	BP	1	1
GO:0040038	0.139125	0.993131	1	3	polar body extrusion after meiotic divisions	BP	1	1
GO:0042824	0.139125	0.993131	1	3	MHC class I peptide loading complex	CC	1	1
GO:0042979	0.139125	0.993131	1	3	ornithine decarboxylase regulator activity	MF	1	1
GO:0043000	0.139125	0.993131	1	3	Golgi to plasma membrane CFTR protein transport	BP	1	1
GO:0043259	0.139125	0.993131	1	3	laminin-10 complex	CC	1	1
GO:0043546	0.139125	0.993131	1	3	molybdopterin cofactor binding	MF	1	1
GO:0045295	0.139125	0.993131	1	3	gamma-catenin binding	MF	1	1
GO:0045988	0.139125	0.993131	1	3	negative regulation of striated muscle contraction	BP	1	1
GO:0046952	0.139125	0.993131	1	3	ketone body catabolic process	BP	1	1
GO:0051343	0.139125	0.993131	1	3	positive regulation of cyclic-nucleotide phosphodiesterase activity	BP	1	1
GO:0051694	0.139125	0.993131	1	3	pointed-end actin filament capping	BP	1	1
GO:0055129	0.139125	0.993131	1	3	L-proline biosynthetic process	BP	1	1
GO:0060075	0.139125	0.993131	1	3	regulation of resting membrane potential	BP	1	1
GO:0060136	0.139125	0.993131	1	3	embryonic process involved in female pregnancy	BP	1	1
GO:0061072	0.139125	0.993131	1	3	iris morphogenesis	BP	1	1
GO:0061086	0.139125	0.993131	1	3	negative regulation of histone H3-K27 methylation	BP	1	1
GO:0061316	0.139125	0.993131	1	3	canonical Wnt signaling pathway involved in heart development	BP	1	1
GO:0061663	0.139125	0.993131	1	3	NEDD8 ligase activity	MF	1	1
GO:0070095	0.139125	0.993131	1	3	fructose-6-phosphate binding	MF	1	1
GO:0070233	0.139125	0.993131	1	3	negative regulation of T cell apoptotic process	BP	1	1
GO:0070444	0.139125	0.993131	1	3	oligodendrocyte progenitor proliferation	BP	1	1
GO:0070445	0.139125	0.993131	1	3	regulation of oligodendrocyte progenitor proliferation	BP	1	1
GO:0070516	0.139125	0.993131	1	3	CAK-ERCC2 complex	CC	1	1
GO:0070602	0.139125	0.993131	1	3	regulation of centromeric sister chromatid cohesion	BP	1	1
GO:0070739	0.139125	0.993131	1	3	protein-glutamic acid ligase activity	MF	1	1
GO:0070740	0.139125	0.993131	1	3	tubulin-glutamic acid ligase activity	MF	1	1
GO:0071001	0.139125	0.993131	1	3	U4/U6 snRNP	CC	1	1
GO:0071033	0.139125	0.993131	1	3	nuclear retention of pre-mRNA at the site of transcription	BP	1	1
GO:0071034	0.139125	0.993131	1	3	CUT catabolic process	BP	1	1
GO:0071043	0.139125	0.993131	1	3	CUT metabolic process	BP	1	1
GO:0071535	0.139125	0.993131	1	3	RING-like zinc finger domain binding	MF	1	1
GO:0071962	0.139125	0.993131	1	3	mitotic sister chromatid cohesion, centromeric	BP	1	1
GO:0090032	0.139125	0.993131	1	3	negative regulation of steroid hormone biosynthetic process	BP	1	1
GO:0090261	0.139125	0.993131	1	3	positive regulation of inclusion body assembly	BP	1	1
GO:0097118	0.139125	0.993131	1	3	neuroligin clustering involved in postsynaptic membrane assembly	BP	1	1
GO:0097411	0.139125	0.993131	1	3	hypoxia-inducible factor-1alpha signaling pathway	BP	1	1
GO:0097694	0.139125	0.993131	1	3	establishment of RNA localization to telomere	BP	1	1
GO:0097695	0.139125	0.993131	1	3	establishment of protein-containing complex localization to telomere	BP	1	1
GO:0098592	0.139125	0.993131	1	3	cytoplasmic side of apical plasma membrane	CC	1	1
GO:0099617	0.139125	0.993131	1	3	matrix side of mitochondrial inner membrane	CC	1	1
GO:0110021	0.139125	0.993131	1	3	cardiac muscle myoblast proliferation	BP	1	1
GO:0110022	0.139125	0.993131	1	3	regulation of cardiac muscle myoblast proliferation	BP	1	1
GO:0110024	0.139125	0.993131	1	3	positive regulation of cardiac muscle myoblast proliferation	BP	1	1
GO:0120170	0.139125	0.993131	1	3	intraciliary transport particle B binding	MF	1	1
GO:0140021	0.139125	0.993131	1	3	mitochondrial ADP transmembrane transport	BP	1	1
GO:0140052	0.139125	0.993131	1	3	cellular response to oxidised low-density lipoprotein particle stimulus	BP	1	1
GO:0140090	0.139125	0.993131	1	3	membrane curvature sensor activity	MF	1	1
GO:0140285	0.139125	0.993131	1	3	endosome fission	BP	1	1
GO:0150005	0.139125	0.993131	1	3	enzyme activator complex	CC	1	1
GO:1901314	0.139125	0.993131	1	3	regulation of histone H2A K63-linked ubiquitination	BP	1	1
GO:1901315	0.139125	0.993131	1	3	negative regulation of histone H2A K63-linked ubiquitination	BP	1	1
GO:1901837	0.139125	0.993131	1	3	negative regulation of transcription of nucleolar large rRNA by RNA polymerase I	BP	1	1
GO:1902255	0.139125	0.993131	1	3	positive regulation of intrinsic apoptotic signaling pathway by p53 class mediator	BP	1	1
GO:1902267	0.139125	0.993131	1	3	regulation of polyamine transmembrane transport	BP	1	1
GO:1902626	0.139125	0.993131	1	3	assembly of large subunit precursor of preribosome	BP	1	1
GO:1902897	0.139125	0.993131	1	3	regulation of postsynaptic density protein 95 clustering	BP	1	1
GO:1903251	0.139125	0.993131	1	3	multi-ciliated epithelial cell differentiation	BP	1	1
GO:1903377	0.139125	0.993131	1	3	negative regulation of oxidative stress-induced neuron intrinsic apoptotic signaling pathway	BP	1	1
GO:1903772	0.139125	0.993131	1	3	regulation of viral budding via host ESCRT complex	BP	1	1
GO:1903958	0.139125	0.993131	1	3	nitric-oxide synthase complex	CC	1	1
GO:1905382	0.139125	0.993131	1	3	positive regulation of snRNA transcription by RNA polymerase II	BP	1	1
GO:1905636	0.139125	0.993131	1	3	positive regulation of RNA polymerase II regulatory region sequence-specific DNA binding	BP	1	1
GO:1990131	0.139125	0.993131	1	3	Gtr1-Gtr2 GTPase complex	CC	1	1
GO:1990544	0.139125	0.993131	1	3	mitochondrial ATP transmembrane transport	BP	1	1
GO:2000253	0.139125	0.993131	1	3	positive regulation of feeding behavior	BP	1	1
GO:2000535	0.139125	0.993131	1	3	regulation of entry of bacterium into host cell	BP	1	1
GO:2001160	0.139125	0.993131	1	3	regulation of histone H3-K79 methylation	BP	1	1
GO:2001256	0.139125	0.993131	1	3	regulation of store-operated calcium entry	BP	1	1
GO:0009150	0.144287	0.912372	14	210	purine ribonucleotide metabolic process	BP	1	1
GO:0006364	0.145504	0.915341	12	175	rRNA processing	BP	1	1
GO:0033866	0.146196	0.948234	4	42	nucleoside bisphosphate biosynthetic process	BP	1	1
GO:0034030	0.146196	0.948234	4	42	ribonucleoside bisphosphate biosynthetic process	BP	1	1
GO:0034033	0.146196	0.948234	4	42	purine nucleoside bisphosphate biosynthetic process	BP	1	1
GO:0061337	0.146196	0.948234	4	42	cardiac conduction	BP	1	1
GO:1902936	0.146196	0.948234	4	42	phosphatidylinositol bisphosphate binding	MF	1	1
GO:0008327	0.146525	0.972053	2	14	methyl-CpG binding	MF	1	1
GO:0010524	0.146525	0.972053	2	14	positive regulation of calcium ion transport into cytosol	BP	1	1
GO:0032350	0.146525	0.972053	2	14	regulation of hormone metabolic process	BP	1	1
GO:0032421	0.146525	0.972053	2	14	stereocilium bundle	CC	1	1
GO:0043923	0.146525	0.972053	2	14	positive regulation by host of viral transcription	BP	1	1
GO:0050687	0.146525	0.972053	2	14	negative regulation of defense response to virus	BP	1	1
GO:0050750	0.146525	0.972053	2	14	low-density lipoprotein particle receptor binding	MF	1	1
GO:0097734	0.146525	0.972053	2	14	extracellular exosome biogenesis	BP	1	1
GO:0140112	0.146525	0.972053	2	14	extracellular vesicle biogenesis	BP	1	1
GO:1903170	0.146525	0.972053	2	14	negative regulation of calcium ion transmembrane transport	BP	1	1
GO:1990182	0.146525	0.972053	2	14	exosomal secretion	BP	1	1
GO:1902749	0.147551	0.916213	11	158	regulation of cell cycle G2/M phase transition	BP	1	1
GO:0030833	0.148078	0.928891	7	90	regulation of actin filament polymerization	BP	1	1
GO:0030532	0.150786	0.938245	5	58	small nuclear ribonucleoprotein complex	CC	1	1
GO:0072329	0.150786	0.938245	5	58	monocarboxylic acid catabolic process	BP	1	1
GO:0016765	0.153612	0.955022	3	28	transferase activity, transferring alkyl or aryl (other than methyl) groups	MF	1	1
GO:0030834	0.153612	0.955022	3	28	regulation of actin filament depolymerization	BP	1	1
GO:0032008	0.153612	0.955022	3	28	positive regulation of TOR signaling	BP	1	1
GO:0061178	0.153612	0.955022	3	28	regulation of insulin secretion involved in cellular response to glucose stimulus	BP	1	1
GO:1904358	0.153612	0.955022	3	28	positive regulation of telomere maintenance via telomere lengthening	BP	1	1
GO:0006937	0.155411	0.943659	4	43	regulation of muscle contraction	BP	1	1
GO:0032272	0.155411	0.943659	4	43	negative regulation of protein polymerization	BP	1	1
GO:0098840	0.155411	0.943659	4	43	protein transport along microtubule	BP	1	1
GO:0099118	0.155411	0.943659	4	43	microtubule-based protein transport	BP	1	1
GO:2000573	0.155411	0.943659	4	43	positive regulation of DNA biosynthetic process	BP	1	1
GO:0031929	0.157469	0.928266	6	75	TOR signaling	BP	1	1
GO:0055029	0.157469	0.928266	6	75	nuclear DNA-directed RNA polymerase complex	CC	1	1
GO:0043604	0.158016	0.885051	31	528	amide biosynthetic process	BP	1	1
GO:0016591	0.15863	0.933934	5	59	RNA polymerase II, holoenzyme	CC	1	1
GO:0042795	0.15863	0.933934	5	59	snRNA transcription by RNA polymerase II	BP	1	1
GO:0061629	0.161293	0.90677	11	161	RNA polymerase II-specific DNA-binding transcription factor binding	MF	1	1
GO:0006352	0.163811	0.907836	10	144	DNA-templated transcription, initiation	BP	1	1
GO:0016459	0.163882	0.966298	2	15	myosin complex	CC	1	1
GO:0032757	0.163882	0.966298	2	15	positive regulation of interleukin-8 production	BP	1	1
GO:0033617	0.163882	0.966298	2	15	mitochondrial cytochrome c oxidase assembly	BP	1	1
GO:0034643	0.163882	0.966298	2	15	establishment of mitochondrion localization, microtubule-mediated	BP	1	1
GO:0044769	0.163882	0.966298	2	15	ATPase activity, coupled to transmembrane movement of ions, rotational mechanism	MF	1	1
GO:0046961	0.163882	0.966298	2	15	proton-transporting ATPase activity, rotational mechanism	MF	1	1
GO:0047497	0.163882	0.966298	2	15	mitochondrion transport along microtubule	BP	1	1
GO:0048645	0.163882	0.966298	2	15	animal organ formation	BP	1	1
GO:0070325	0.163882	0.966298	2	15	lipoprotein particle receptor binding	MF	1	1
GO:0071542	0.163882	0.966298	2	15	dopaminergic neuron differentiation	BP	1	1
GO:0090383	0.163882	0.966298	2	15	phagosome acidification	BP	1	1
GO:0000428	0.164462	0.924116	6	76	DNA-directed RNA polymerase complex	CC	1	1
GO:0003743	0.164838	0.938858	4	44	translation initiation factor activity	MF	1	1
GO:0043022	0.164838	0.938858	4	44	ribosome binding	MF	1	1
GO:0007589	0.165539	0.949754	3	29	body fluid secretion	BP	1	1
GO:0016592	0.165539	0.949754	3	29	mediator complex	CC	1	1
GO:0019985	0.165539	0.949754	3	29	translesion synthesis	BP	1	1
GO:0038202	0.165539	0.949754	3	29	TORC1 signaling	BP	1	1
GO:1901796	0.165778	0.909747	9	127	regulation of signal transduction by p53 class mediator	BP	1	1
GO:0009301	0.166637	0.929451	5	60	snRNA transcription	BP	1	1
GO:0061351	0.166637	0.929451	5	60	neural precursor cell proliferation	BP	1	1
GO:0008154	0.166906	0.91279	8	110	actin polymerization or depolymerization	BP	1	1
GO:0003713	0.170798	0.900126	11	163	transcription coactivator activity	MF	1	1
GO:0043488	0.171214	0.906096	9	128	regulation of mRNA stability	BP	1	1
GO:0030880	0.171585	0.919828	6	77	RNA polymerase complex	CC	1	1
GO:1902750	0.171585	0.919828	6	77	negative regulation of cell cycle G2/M phase transition	BP	1	1
GO:0016072	0.171879	0.896777	12	181	rRNA metabolic process	BP	1	1
GO:0098655	0.172379	0.885422	18	290	cation transmembrane transport	BP	1	1
GO:0021537	0.172797	0.908935	8	111	telencephalon development	BP	1	1
GO:0030901	0.174465	0.933832	4	45	midbrain development	BP	1	1
GO:0006283	0.174801	0.924797	5	61	transcription-coupled nucleotide-excision repair	BP	1	1
GO:0008630	0.174801	0.924797	5	61	intrinsic apoptotic signaling pathway in response to DNA damage	BP	1	1
GO:0044281	0.176065	0.863257	46	823	small molecule metabolic process	BP	1	1
GO:0006839	0.176492	0.893462	12	182	mitochondrial transport	BP	1	1
GO:0004812	0.177728	0.944162	3	30	aminoacyl-tRNA ligase activity	MF	1	1
GO:0005546	0.177728	0.944162	3	30	phosphatidylinositol-4,5-bisphosphate binding	MF	1	1
GO:0016875	0.177728	0.944162	3	30	ligase activity, forming carbon-oxygen bonds	MF	1	1
GO:0032024	0.177728	0.944162	3	30	positive regulation of insulin secretion	BP	1	1
GO:0035577	0.177728	0.944162	3	30	azurophil granule membrane	CC	1	1
GO:0046782	0.177728	0.944162	3	30	regulation of viral transcription	BP	1	1
GO:0071277	0.177728	0.944162	3	30	cellular response to calcium ion	BP	1	1
GO:1901028	0.177728	0.944162	3	30	regulation of mitochondrial outer membrane permeabilization involved in apoptotic signaling pathway	BP	1	1
GO:0000922	0.17878	0.904982	8	112	spindle pole	CC	1	1
GO:0005766	0.178834	0.915403	6	78	primary lysosome	CC	1	1
GO:0042582	0.178834	0.915403	6	78	azurophil granule	CC	1	1
GO:0005198	0.179673	0.87981	18	292	structural molecule activity	MF	1	1
GO:0000104	0.181068	0.986704	1	4	succinate dehydrogenase activity	MF	1	1
GO:0000444	0.181068	0.986704	1	4	MIS12/MIND type complex	CC	1	1
GO:0002199	0.181068	0.986704	1	4	zona pellucida receptor complex	CC	1	1
GO:0002248	0.181068	0.986704	1	4	connective tissue replacement involved in inflammatory response wound healing	BP	1	1
GO:0004301	0.181068	0.986704	1	4	epoxide hydrolase activity	MF	1	1
GO:0004806	0.181068	0.986704	1	4	triglyceride lipase activity	MF	1	1
GO:0005513	0.181068	0.986704	1	4	detection of calcium ion	BP	1	1
GO:0005749	0.181068	0.986704	1	4	mitochondrial respiratory chain complex II, succinate dehydrogenase complex (ubiquinone)	CC	1	1
GO:0005916	0.181068	0.986704	1	4	fascia adherens	CC	1	1
GO:0005967	0.181068	0.986704	1	4	mitochondrial pyruvate dehydrogenase complex	CC	1	1
GO:0005968	0.181068	0.986704	1	4	Rab-protein geranylgeranyltransferase complex	CC	1	1
GO:0006004	0.181068	0.986704	1	4	fucose metabolic process	BP	1	1
GO:0006067	0.181068	0.986704	1	4	ethanol metabolic process	BP	1	1
GO:0006069	0.181068	0.986704	1	4	ethanol oxidation	BP	1	1
GO:0006228	0.181068	0.986704	1	4	UTP biosynthetic process	BP	1	1
GO:0006549	0.181068	0.986704	1	4	isoleucine metabolic process	BP	1	1
GO:0006686	0.181068	0.986704	1	4	sphingomyelin biosynthetic process	BP	1	1
GO:0006704	0.181068	0.986704	1	4	glucocorticoid biosynthetic process	BP	1	1
GO:0008091	0.181068	0.986704	1	4	spectrin	CC	1	1
GO:0008179	0.181068	0.986704	1	4	adenylate cyclase binding	MF	1	1
GO:0008443	0.181068	0.986704	1	4	phosphofructokinase activity	MF	1	1
GO:0008553	0.181068	0.986704	1	4	proton-exporting ATPase activity, phosphorylative mechanism	MF	1	1
GO:0009051	0.181068	0.986704	1	4	pentose-phosphate shunt, oxidative branch	BP	1	1
GO:0009146	0.181068	0.986704	1	4	purine nucleoside triphosphate catabolic process	BP	1	1
GO:0009153	0.181068	0.986704	1	4	purine deoxyribonucleotide biosynthetic process	BP	1	1
GO:0009157	0.181068	0.986704	1	4	deoxyribonucleoside monophosphate biosynthetic process	BP	1	1
GO:0009215	0.181068	0.986704	1	4	purine deoxyribonucleoside triphosphate metabolic process	BP	1	1
GO:0009629	0.181068	0.986704	1	4	response to gravity	BP	1	1
GO:0010726	0.181068	0.986704	1	4	positive regulation of hydrogen peroxide metabolic process	BP	1	1
GO:0010728	0.181068	0.986704	1	4	regulation of hydrogen peroxide biosynthetic process	BP	1	1
GO:0010815	0.181068	0.986704	1	4	bradykinin catabolic process	BP	1	1
GO:0015217	0.181068	0.986704	1	4	ADP transmembrane transporter activity	MF	1	1
GO:0015866	0.181068	0.986704	1	4	ADP transport	BP	1	1
GO:0015929	0.181068	0.986704	1	4	hexosaminidase activity	MF	1	1
GO:0016035	0.181068	0.986704	1	4	zeta DNA polymerase complex	CC	1	1
GO:0016803	0.181068	0.986704	1	4	ether hydrolase activity	MF	1	1
GO:0016840	0.181068	0.986704	1	4	carbon-nitrogen lyase activity	MF	1	1
GO:0017110	0.181068	0.986704	1	4	nucleoside-diphosphatase activity	MF	1	1
GO:0017144	0.181068	0.986704	1	4	drug metabolic process	BP	1	1
GO:0019238	0.181068	0.986704	1	4	cyclohydrolase activity	MF	1	1
GO:0019433	0.181068	0.986704	1	4	triglyceride catabolic process	BP	1	1
GO:0019614	0.181068	0.986704	1	4	catechol-containing compound catabolic process	BP	1	1
GO:0021540	0.181068	0.986704	1	4	corpus callosum morphogenesis	BP	1	1
GO:0021903	0.181068	0.986704	1	4	rostrocaudal neural tube patterning	BP	1	1
GO:0022605	0.181068	0.986704	1	4	mammalian oogenesis stage	BP	1	1
GO:0030043	0.181068	0.986704	1	4	actin filament fragmentation	BP	1	1
GO:0030292	0.181068	0.986704	1	4	protein tyrosine kinase inhibitor activity	MF	1	1
GO:0030502	0.181068	0.986704	1	4	negative regulation of bone mineralization	BP	1	1
GO:0030548	0.181068	0.986704	1	4	acetylcholine receptor regulator activity	MF	1	1
GO:0030870	0.181068	0.986704	1	4	Mre11 complex	CC	1	1
GO:0030906	0.181068	0.986704	1	4	retromer, cargo-selective complex	CC	1	1
GO:0030951	0.181068	0.986704	1	4	establishment or maintenance of microtubule cytoskeleton polarity	BP	1	1
GO:0031415	0.181068	0.986704	1	4	NatA complex	CC	1	1
GO:0031432	0.181068	0.986704	1	4	titin binding	MF	1	1
GO:0031467	0.181068	0.986704	1	4	Cul7-RING ubiquitin ligase complex	CC	1	1
GO:0031946	0.181068	0.986704	1	4	regulation of glucocorticoid biosynthetic process	BP	1	1
GO:0031957	0.181068	0.986704	1	4	very long-chain fatty acid-CoA ligase activity	MF	1	1
GO:0032351	0.181068	0.986704	1	4	negative regulation of hormone metabolic process	BP	1	1
GO:0032353	0.181068	0.986704	1	4	negative regulation of hormone biosynthetic process	BP	1	1
GO:0032405	0.181068	0.986704	1	4	MutLalpha complex binding	MF	1	1
GO:0032407	0.181068	0.986704	1	4	MutSalpha complex binding	MF	1	1
GO:0032906	0.181068	0.986704	1	4	transforming growth factor beta2 production	BP	1	1
GO:0032909	0.181068	0.986704	1	4	regulation of transforming growth factor beta2 production	BP	1	1
GO:0032978	0.181068	0.986704	1	4	protein insertion into membrane from inner side	BP	1	1
GO:0032979	0.181068	0.986704	1	4	protein insertion into mitochondrial inner membrane from matrix	BP	1	1
GO:0033018	0.181068	0.986704	1	4	sarcoplasmic reticulum lumen	CC	1	1
GO:0033489	0.181068	0.986704	1	4	cholesterol biosynthetic process via desmosterol	BP	1	1
GO:0033490	0.181068	0.986704	1	4	cholesterol biosynthetic process via lathosterol	BP	1	1
GO:0034729	0.181068	0.986704	1	4	histone H3-K79 methylation	BP	1	1
GO:0035385	0.181068	0.986704	1	4	Roundabout signaling pathway	BP	1	1
GO:0035617	0.181068	0.986704	1	4	stress granule disassembly	BP	1	1
GO:0035641	0.181068	0.986704	1	4	locomotory exploration behavior	BP	1	1
GO:0035795	0.181068	0.986704	1	4	negative regulation of mitochondrial membrane permeability	BP	1	1
GO:0035810	0.181068	0.986704	1	4	positive regulation of urine volume	BP	1	1
GO:0035965	0.181068	0.986704	1	4	cardiolipin acyl-chain remodeling	BP	1	1
GO:0035999	0.181068	0.986704	1	4	tetrahydrofolate interconversion	BP	1	1
GO:0036158	0.181068	0.986704	1	4	outer dynein arm assembly	BP	1	1
GO:0039536	0.181068	0.986704	1	4	negative regulation of RIG-I signaling pathway	BP	1	1
GO:0042117	0.181068	0.986704	1	4	monocyte activation	BP	1	1
GO:0042144	0.181068	0.986704	1	4	vacuole fusion, non-autophagic	BP	1	1
GO:0042424	0.181068	0.986704	1	4	catecholamine catabolic process	BP	1	1
GO:0042447	0.181068	0.986704	1	4	hormone catabolic process	BP	1	1
GO:0042659	0.181068	0.986704	1	4	regulation of cell fate specification	BP	1	1
GO:0042953	0.181068	0.986704	1	4	lipoprotein transport	BP	1	1
GO:0043878	0.181068	0.986704	1	4	glyceraldehyde-3-phosphate dehydrogenase (NAD+) (non-phosphorylating) activity	MF	1	1
GO:0045257	0.181068	0.986704	1	4	succinate dehydrogenase complex (ubiquinone)	CC	1	1
GO:0045273	0.181068	0.986704	1	4	respiratory chain complex II	CC	1	1
GO:0045281	0.181068	0.986704	1	4	succinate dehydrogenase complex	CC	1	1
GO:0045283	0.181068	0.986704	1	4	fumarate reductase complex	CC	1	1
GO:0045503	0.181068	0.986704	1	4	dynein light chain binding	MF	1	1
GO:0045989	0.181068	0.986704	1	4	positive regulation of striated muscle contraction	BP	1	1
GO:0046339	0.181068	0.986704	1	4	diacylglycerol metabolic process	BP	1	1
GO:0046886	0.181068	0.986704	1	4	positive regulation of hormone biosynthetic process	BP	1	1
GO:0048495	0.181068	0.986704	1	4	Roundabout binding	MF	1	1
GO:0051036	0.181068	0.986704	1	4	regulation of endosome size	BP	1	1
GO:0051238	0.181068	0.986704	1	4	sequestering of metal ion	BP	1	1
GO:0051541	0.181068	0.986704	1	4	elastin metabolic process	BP	1	1
GO:0052650	0.181068	0.986704	1	4	NADP-retinol dehydrogenase activity	MF	1	1
GO:0060019	0.181068	0.986704	1	4	radial glial cell differentiation	BP	1	1
GO:0060033	0.181068	0.986704	1	4	anatomical structure regression	BP	1	1
GO:0060316	0.181068	0.986704	1	4	positive regulation of ryanodine-sensitive calcium-release channel activity	BP	1	1
GO:0060346	0.181068	0.986704	1	4	bone trabecula formation	BP	1	1
GO:0060923	0.181068	0.986704	1	4	cardiac muscle cell fate commitment	BP	1	1
GO:0061051	0.181068	0.986704	1	4	positive regulation of cell growth involved in cardiac muscle cell development	BP	1	1
GO:0070099	0.181068	0.986704	1	4	regulation of chemokine-mediated signaling pathway	BP	1	1
GO:0070212	0.181068	0.986704	1	4	protein poly-ADP-ribosylation	BP	1	1
GO:0070243	0.181068	0.986704	1	4	regulation of thymocyte apoptotic process	BP	1	1
GO:0070365	0.181068	0.986704	1	4	hepatocyte differentiation	BP	1	1
GO:0070562	0.181068	0.986704	1	4	regulation of vitamin D receptor signaling pathway	BP	1	1
GO:0071208	0.181068	0.986704	1	4	histone pre-mRNA DCP binding	MF	1	1
GO:0071318	0.181068	0.986704	1	4	cellular response to ATP	BP	1	1
GO:0071493	0.181068	0.986704	1	4	cellular response to UV-B	BP	1	1
GO:0072383	0.181068	0.986704	1	4	plus-end-directed vesicle transport along microtubule	BP	1	1
GO:0072386	0.181068	0.986704	1	4	plus-end-directed organelle transport along microtubule	BP	1	1
GO:0090030	0.181068	0.986704	1	4	regulation of steroid hormone biosynthetic process	BP	1	1
GO:0097576	0.181068	0.986704	1	4	vacuole fusion	BP	1	1
GO:0099602	0.181068	0.986704	1	4	neurotransmitter receptor regulator activity	MF	1	1
GO:0102991	0.181068	0.986704	1	4	myristoyl-CoA hydrolase activity	MF	1	1
GO:0110110	0.181068	0.986704	1	4	positive regulation of animal organ morphogenesis	BP	1	1
GO:0140042	0.181068	0.986704	1	4	lipid droplet formation	BP	1	1
GO:1900045	0.181068	0.986704	1	4	negative regulation of protein K63-linked ubiquitination	BP	1	1
GO:1902047	0.181068	0.986704	1	4	polyamine transmembrane transport	BP	1	1
GO:1902231	0.181068	0.986704	1	4	positive regulation of intrinsic apoptotic signaling pathway in response to DNA damage	BP	1	1
GO:1902259	0.181068	0.986704	1	4	regulation of delayed rectifier potassium channel activity	BP	1	1
GO:1905380	0.181068	0.986704	1	4	regulation of snRNA transcription by RNA polymerase II	BP	1	1
GO:1905709	0.181068	0.986704	1	4	negative regulation of membrane permeability	BP	1	1
GO:1990130	0.181068	0.986704	1	4	GATOR1 complex	CC	1	1
GO:2000096	0.181068	0.986704	1	4	positive regulation of Wnt signaling pathway, planar cell polarity pathway	BP	1	1
GO:2000726	0.181068	0.986704	1	4	negative regulation of cardiac muscle cell differentiation	BP	1	1
GO:0001917	0.181577	0.959979	2	16	photoreceptor inner segment	CC	1	1
GO:0002066	0.181577	0.959979	2	16	columnar/cuboidal epithelial cell development	BP	1	1
GO:0002639	0.181577	0.959979	2	16	positive regulation of immunoglobulin production	BP	1	1
GO:0010259	0.181577	0.959979	2	16	multicellular organism aging	BP	1	1
GO:0030990	0.181577	0.959979	2	16	intraciliary transport particle	CC	1	1
GO:0032806	0.181577	0.959979	2	16	carboxy-terminal domain protein kinase complex	CC	1	1
GO:0035518	0.181577	0.959979	2	16	histone H2A monoubiquitination	BP	1	1
GO:0042276	0.181577	0.959979	2	16	error-prone translesion synthesis	BP	1	1
GO:0051156	0.181577	0.959979	2	16	glucose 6-phosphate metabolic process	BP	1	1
GO:0070839	0.181577	0.959979	2	16	metal ion export	BP	1	1
GO:0043067	0.181747	0.861745	38	671	regulation of programmed cell death	BP	1	1
GO:0005813	0.181921	0.873077	22	367	centrosome	CC	1	1
GO:0006890	0.183115	0.919972	5	62	retrograde vesicle-mediated transport, Golgi to endoplasmic reticulum	BP	1	1
GO:0000049	0.184279	0.928583	4	46	tRNA binding	MF	1	1
GO:0016247	0.184279	0.928583	4	46	channel regulator activity	MF	1	1
GO:0099023	0.184279	0.928583	4	46	vesicle tethering complex	CC	1	1
GO:0005875	0.186204	0.91084	6	79	microtubule associated complex	CC	1	1
GO:0030041	0.186366	0.904822	7	96	actin filament polymerization	BP	1	1
GO:0016298	0.190155	0.93825	3	31	lipase activity	MF	1	1
GO:0034754	0.190155	0.93825	3	31	cellular hormone metabolic process	BP	1	1
GO:0042771	0.190155	0.93825	3	31	intrinsic apoptotic signaling pathway in response to DNA damage by p53 class mediator	BP	1	1
GO:0045010	0.190155	0.93825	3	31	actin nucleation	BP	1	1
GO:0051851	0.190155	0.93825	3	31	modulation by host of symbiont process	BP	1	1
GO:0055076	0.191571	0.914978	5	63	transition metal ion homeostasis	BP	1	1
GO:1901657	0.191571	0.914978	5	63	glycosyl compound metabolic process	BP	1	1
GO:0015318	0.19377	0.876063	14	222	inorganic molecular entity transmembrane transporter activity	MF	1	1
GO:0030048	0.194269	0.923112	4	47	actin filament-based movement	BP	1	1
GO:0022613	0.194659	0.864076	21	352	ribonucleoprotein complex biogenesis	BP	1	1
GO:0009259	0.198222	0.872691	14	223	ribonucleotide metabolic process	BP	1	1
GO:0016620	0.199535	0.953107	2	17	oxidoreductase activity, acting on the aldehyde or oxo group of donors, NAD or NADP as acceptor	MF	1	1
GO:0033687	0.199535	0.953107	2	17	osteoblast proliferation	BP	1	1
GO:0034719	0.199535	0.953107	2	17	SMN-Sm protein complex	CC	1	1
GO:0035371	0.199535	0.953107	2	17	microtubule plus-end	CC	1	1
GO:0051654	0.199535	0.953107	2	17	establishment of mitochondrion localization	BP	1	1
GO:0070461	0.199535	0.953107	2	17	SAGA-type complex	CC	1	1
GO:0097602	0.199535	0.953107	2	17	cullin family protein binding	MF	1	1
GO:0101031	0.199535	0.953107	2	17	chaperone complex	CC	1	1
GO:1901661	0.199535	0.953107	2	17	quinone metabolic process	BP	1	1
GO:1903779	0.199535	0.953107	2	17	regulation of cardiac conduction	BP	1	1
GO:2000179	0.199535	0.953107	2	17	positive regulation of neural precursor cell proliferation	BP	1	1
GO:0000077	0.199961	0.895881	7	98	DNA damage checkpoint	BP	1	1
GO:0008064	0.199961	0.895881	7	98	regulation of actin polymerization or depolymerization	BP	1	1
GO:0030832	0.199961	0.895881	7	98	regulation of actin filament length	BP	1	1
GO:0030684	0.200163	0.909815	5	64	preribosome	CC	1	1
GO:0005811	0.204422	0.917421	4	48	lipid droplet	CC	1	1
GO:0043487	0.205491	0.882379	9	134	regulation of RNA stability	BP	1	1
GO:0005261	0.208884	0.904485	5	65	cation channel activity	MF	1	1
GO:0003735	0.211464	0.878127	9	135	structural constituent of ribosome	MF	1	1
GO:1900182	0.214728	0.911512	4	49	positive regulation of protein localization to nucleus	BP	1	1
GO:0007492	0.215621	0.92548	3	33	endoderm development	BP	1	1
GO:0032527	0.215621	0.92548	3	33	protein exit from endoplasmic reticulum	BP	1	1
GO:0034198	0.215621	0.92548	3	33	cellular response to amino acid starvation	BP	1	1
GO:0035773	0.215621	0.92548	3	33	insulin secretion involved in cellular response to glucose stimulus	BP	1	1
GO:0044291	0.215621	0.92548	3	33	cell-cell contact zone	CC	1	1
GO:0051149	0.215621	0.92548	3	33	positive regulation of muscle cell differentiation	BP	1	1
GO:0070252	0.215621	0.92548	3	33	actin-mediated cell contraction	BP	1	1
GO:0005788	0.216487	0.879207	8	118	endoplasmic reticulum lumen	CC	1	1
GO:0018215	0.21673	0.866815	11	172	protein phosphopantetheinylation	BP	1	1
GO:0001961	0.217688	0.945696	2	18	positive regulation of cytokine-mediated signaling pathway	BP	1	1
GO:0006735	0.217688	0.945696	2	18	NADH regeneration	BP	1	1
GO:0032480	0.217688	0.945696	2	18	negative regulation of type I interferon production	BP	1	1
GO:0045103	0.217688	0.945696	2	18	intermediate filament-based process	BP	1	1
GO:0045104	0.217688	0.945696	2	18	intermediate filament cytoskeleton organization	BP	1	1
GO:0048027	0.217688	0.945696	2	18	mRNA 5'-UTR binding	MF	1	1
GO:0051879	0.217688	0.945696	2	18	Hsp90 protein binding	MF	1	1
GO:0060632	0.217688	0.945696	2	18	regulation of microtubule-based movement	BP	1	1
GO:0061621	0.217688	0.945696	2	18	canonical glycolysis	BP	1	1
GO:0061718	0.217688	0.945696	2	18	glucose catabolic process to pyruvate	BP	1	1
GO:0070987	0.217688	0.945696	2	18	error-free translesion synthesis	BP	1	1
GO:0071218	0.217688	0.945696	2	18	cellular response to misfolded protein	BP	1	1
GO:1902253	0.217688	0.945696	2	18	regulation of intrinsic apoptotic signaling pathway by p53 class mediator	BP	1	1
GO:0006304	0.217726	0.89899	5	66	DNA modification	BP	1	1
GO:0008135	0.217726	0.89899	5	66	translation factor activity, RNA binding	MF	1	1
GO:0000182	0.220973	0.97855	1	5	rDNA binding	MF	1	1
GO:0000268	0.220973	0.97855	1	5	peroxisome targeting sequence binding	MF	1	1
GO:0001711	0.220973	0.97855	1	5	endodermal cell fate commitment	BP	1	1
GO:0002115	0.220973	0.97855	1	5	store-operated calcium entry	BP	1	1
GO:0002246	0.220973	0.97855	1	5	wound healing involved in inflammatory response	BP	1	1
GO:0003211	0.220973	0.97855	1	5	cardiac ventricle formation	BP	1	1
GO:0003417	0.220973	0.97855	1	5	growth plate cartilage development	BP	1	1
GO:0004029	0.220973	0.97855	1	5	aldehyde dehydrogenase (NAD+) activity	MF	1	1
GO:0004030	0.220973	0.97855	1	5	aldehyde dehydrogenase [NAD(P)+] activity	MF	1	1
GO:0004303	0.220973	0.97855	1	5	estradiol 17-beta-dehydrogenase activity	MF	1	1
GO:0004738	0.220973	0.97855	1	5	pyruvate dehydrogenase activity	MF	1	1
GO:0004791	0.220973	0.97855	1	5	thioredoxin-disulfide reductase activity	MF	1	1
GO:0005663	0.220973	0.97855	1	5	DNA replication factor C complex	CC	1	1
GO:0006183	0.220973	0.97855	1	5	GTP biosynthetic process	BP	1	1
GO:0006995	0.220973	0.97855	1	5	cellular response to nitrogen starvation	BP	1	1
GO:0007008	0.220973	0.97855	1	5	outer mitochondrial membrane organization	BP	1	1
GO:0008655	0.220973	0.97855	1	5	pyrimidine-containing compound salvage	BP	1	1
GO:0010225	0.220973	0.97855	1	5	response to UV-C	BP	1	1
GO:0010265	0.220973	0.97855	1	5	SCF complex assembly	BP	1	1
GO:0010269	0.220973	0.97855	1	5	response to selenium ion	BP	1	1
GO:0010385	0.220973	0.97855	1	5	double-stranded methylated DNA binding	MF	1	1
GO:0010764	0.220973	0.97855	1	5	negative regulation of fibroblast migration	BP	1	1
GO:0014850	0.220973	0.97855	1	5	response to muscle activity	BP	1	1
GO:0015846	0.220973	0.97855	1	5	polyamine transport	BP	1	1
GO:0016290	0.220973	0.97855	1	5	palmitoyl-CoA hydrolase activity	MF	1	1
GO:0016479	0.220973	0.97855	1	5	negative regulation of transcription by RNA polymerase I	BP	1	1
GO:0016662	0.220973	0.97855	1	5	oxidoreductase activity, acting on other nitrogenous compounds as donors, cytochrome as acceptor	MF	1	1
GO:0016801	0.220973	0.97855	1	5	hydrolase activity, acting on ether bonds	MF	1	1
GO:0016861	0.220973	0.97855	1	5	intramolecular oxidoreductase activity, interconverting aldoses and ketoses	MF	1	1
GO:0019064	0.220973	0.97855	1	5	fusion of virus membrane with host plasma membrane	BP	1	1
GO:0019336	0.220973	0.97855	1	5	phenol-containing compound catabolic process	BP	1	1
GO:0021794	0.220973	0.97855	1	5	thalamus development	BP	1	1
GO:0021860	0.220973	0.97855	1	5	pyramidal neuron development	BP	1	1
GO:0030431	0.220973	0.97855	1	5	sleep	BP	1	1
GO:0030810	0.220973	0.97855	1	5	positive regulation of nucleotide biosynthetic process	BP	1	1
GO:0031128	0.220973	0.97855	1	5	developmental induction	BP	1	1
GO:0031362	0.220973	0.97855	1	5	anchored component of external side of plasma membrane	CC	1	1
GO:0031404	0.220973	0.97855	1	5	chloride ion binding	MF	1	1
GO:0031419	0.220973	0.97855	1	5	cobalamin binding	MF	1	1
GO:0031466	0.220973	0.97855	1	5	Cul5-RING ubiquitin ligase complex	CC	1	1
GO:0031848	0.220973	0.97855	1	5	protection from non-homologous end joining at telomere	BP	1	1
GO:0031943	0.220973	0.97855	1	5	regulation of glucocorticoid metabolic process	BP	1	1
GO:0032530	0.220973	0.97855	1	5	regulation of microvillus organization	BP	1	1
GO:0032988	0.220973	0.97855	1	5	ribonucleoprotein complex disassembly	BP	1	1
GO:0033198	0.220973	0.97855	1	5	response to ATP	BP	1	1
GO:0033206	0.220973	0.97855	1	5	meiotic cytokinesis	BP	1	1
GO:0034093	0.220973	0.97855	1	5	positive regulation of maintenance of sister chromatid cohesion	BP	1	1
GO:0034184	0.220973	0.97855	1	5	positive regulation of maintenance of mitotic sister chromatid cohesion	BP	1	1
GO:0034388	0.220973	0.97855	1	5	Pwp2p-containing subcomplex of 90S preribosome	CC	1	1
GO:0034433	0.220973	0.97855	1	5	steroid esterification	BP	1	1
GO:0034434	0.220973	0.97855	1	5	sterol esterification	BP	1	1
GO:0034435	0.220973	0.97855	1	5	cholesterol esterification	BP	1	1
GO:0034603	0.220973	0.97855	1	5	pyruvate dehydrogenase [NAD(P)+] activity	MF	1	1
GO:0034604	0.220973	0.97855	1	5	pyruvate dehydrogenase (NAD+) activity	MF	1	1
GO:0035259	0.220973	0.97855	1	5	glucocorticoid receptor binding	MF	1	1
GO:0036435	0.220973	0.97855	1	5	K48-linked polyubiquitin modification-dependent protein binding	MF	1	1
GO:0039663	0.220973	0.97855	1	5	membrane fusion involved in viral entry into host cell	BP	1	1
GO:0039706	0.220973	0.97855	1	5	co-receptor binding	MF	1	1
GO:0040031	0.220973	0.97855	1	5	snRNA modification	BP	1	1
GO:0042135	0.220973	0.97855	1	5	neurotransmitter catabolic process	BP	1	1
GO:0042541	0.220973	0.97855	1	5	hemoglobin biosynthetic process	BP	1	1
GO:0042693	0.220973	0.97855	1	5	muscle cell fate commitment	BP	1	1
GO:0042719	0.220973	0.97855	1	5	mitochondrial intermembrane space protein transporter complex	CC	1	1
GO:0043097	0.220973	0.97855	1	5	pyrimidine nucleoside salvage	BP	1	1
GO:0043186	0.220973	0.97855	1	5	P granule	CC	1	1
GO:0043256	0.220973	0.97855	1	5	laminin complex	CC	1	1
GO:0043328	0.220973	0.97855	1	5	protein transport to vacuole involved in ubiquitin-dependent protein catabolic process via the multivesicular body sorting pathway	BP	1	1
GO:0043562	0.220973	0.97855	1	5	cellular response to nitrogen levels	BP	1	1
GO:0043931	0.220973	0.97855	1	5	ossification involved in bone maturation	BP	1	1
GO:0044388	0.220973	0.97855	1	5	small protein activating enzyme binding	MF	1	1
GO:0044800	0.220973	0.97855	1	5	multi-organism membrane fusion	BP	1	1
GO:0044872	0.220973	0.97855	1	5	lipoprotein localization	BP	1	1
GO:0045040	0.220973	0.97855	1	5	protein insertion into mitochondrial outer membrane	BP	1	1
GO:0045294	0.220973	0.97855	1	5	alpha-catenin binding	MF	1	1
GO:0045322	0.220973	0.97855	1	5	unmethylated CpG binding	MF	1	1
GO:0045495	0.220973	0.97855	1	5	pole plasm	CC	1	1
GO:0045875	0.220973	0.97855	1	5	negative regulation of sister chromatid cohesion	BP	1	1
GO:0046051	0.220973	0.97855	1	5	UTP metabolic process	BP	1	1
GO:0046951	0.220973	0.97855	1	5	ketone body biosynthetic process	BP	1	1
GO:0048019	0.220973	0.97855	1	5	receptor antagonist activity	MF	1	1
GO:0048333	0.220973	0.97855	1	5	mesodermal cell differentiation	BP	1	1
GO:0048478	0.220973	0.97855	1	5	replication fork protection	BP	1	1
GO:0048539	0.220973	0.97855	1	5	bone marrow development	BP	1	1
GO:0048702	0.220973	0.97855	1	5	embryonic neurocranium morphogenesis	BP	1	1
GO:0048703	0.220973	0.97855	1	5	embryonic viscerocranium morphogenesis	BP	1	1
GO:0050421	0.220973	0.97855	1	5	nitrite reductase (NO-forming) activity	MF	1	1
GO:0050747	0.220973	0.97855	1	5	positive regulation of lipoprotein metabolic process	BP	1	1
GO:0050774	0.220973	0.97855	1	5	negative regulation of dendrite morphogenesis	BP	1	1
GO:0051014	0.220973	0.97855	1	5	actin filament severing	BP	1	1
GO:0051152	0.220973	0.97855	1	5	positive regulation of smooth muscle cell differentiation	BP	1	1
GO:0051342	0.220973	0.97855	1	5	regulation of cyclic-nucleotide phosphodiesterase activity	BP	1	1
GO:0051428	0.220973	0.97855	1	5	peptide hormone receptor binding	MF	1	1
GO:0060020	0.220973	0.97855	1	5	Bergmann glial cell differentiation	BP	1	1
GO:0060081	0.220973	0.97855	1	5	membrane hyperpolarization	BP	1	1
GO:0060293	0.220973	0.97855	1	5	germ plasm	CC	1	1
GO:0060295	0.220973	0.97855	1	5	regulation of cilium movement involved in cell motility	BP	1	1
GO:0060296	0.220973	0.97855	1	5	regulation of cilium beat frequency involved in ciliary motility	BP	1	1
GO:0060394	0.220973	0.97855	1	5	negative regulation of pathway-restricted SMAD protein phosphorylation	BP	1	1
GO:0060576	0.220973	0.97855	1	5	intestinal epithelial cell development	BP	1	1
GO:0061133	0.220973	0.97855	1	5	endopeptidase activator activity	MF	1	1
GO:0061419	0.220973	0.97855	1	5	positive regulation of transcription from RNA polymerase II promoter in response to hypoxia	BP	1	1
GO:0061744	0.220973	0.97855	1	5	motor behavior	BP	1	1
GO:0070181	0.220973	0.97855	1	5	small ribosomal subunit rRNA binding	MF	1	1
GO:0070187	0.220973	0.97855	1	5	shelterin complex	CC	1	1
GO:0070286	0.220973	0.97855	1	5	axonemal dynein complex assembly	BP	1	1
GO:0070293	0.220973	0.97855	1	5	renal absorption	BP	1	1
GO:0070358	0.220973	0.97855	1	5	actin polymerization-dependent cell motility	BP	1	1
GO:0070535	0.220973	0.97855	1	5	histone H2A K63-linked ubiquitination	BP	1	1
GO:0070561	0.220973	0.97855	1	5	vitamin D receptor signaling pathway	BP	1	1
GO:0070761	0.220973	0.97855	1	5	pre-snoRNP complex	CC	1	1
GO:0070973	0.220973	0.97855	1	5	protein localization to endoplasmic reticulum exit site	BP	1	1
GO:0071204	0.220973	0.97855	1	5	histone pre-mRNA 3'end processing complex	CC	1	1
GO:0071569	0.220973	0.97855	1	5	protein ufmylation	BP	1	1
GO:0071682	0.220973	0.97855	1	5	endocytic vesicle lumen	CC	1	1
GO:0071817	0.220973	0.97855	1	5	MMXD complex	CC	1	1
GO:0072497	0.220973	0.97855	1	5	mesenchymal stem cell differentiation	BP	1	1
GO:0086013	0.220973	0.97855	1	5	membrane repolarization during cardiac muscle cell action potential	BP	1	1
GO:0090043	0.220973	0.97855	1	5	regulation of tubulin deacetylation	BP	1	1
GO:0090045	0.220973	0.97855	1	5	positive regulation of deacetylase activity	BP	1	1
GO:0090208	0.220973	0.97855	1	5	positive regulation of triglyceride metabolic process	BP	1	1
GO:0090235	0.220973	0.97855	1	5	regulation of metaphase plate congression	BP	1	1
GO:0090306	0.220973	0.97855	1	5	spindle assembly involved in meiosis	BP	1	1
GO:0090647	0.220973	0.97855	1	5	modulation of age-related behavioral decline	BP	1	1
GO:0097225	0.220973	0.97855	1	5	sperm midpiece	CC	1	1
GO:0097361	0.220973	0.97855	1	5	CIA complex	CC	1	1
GO:0098809	0.220973	0.97855	1	5	nitrite reductase activity	MF	1	1
GO:0140268	0.220973	0.97855	1	5	endoplasmic reticulum-plasma membrane contact site	CC	1	1
GO:1900373	0.220973	0.97855	1	5	positive regulation of purine nucleotide biosynthetic process	BP	1	1
GO:1901077	0.220973	0.97855	1	5	regulation of relaxation of muscle	BP	1	1
GO:1902019	0.220973	0.97855	1	5	regulation of cilium-dependent cell motility	BP	1	1
GO:1902949	0.220973	0.97855	1	5	positive regulation of tau-protein kinase activity	BP	1	1
GO:1903265	0.220973	0.97855	1	5	positive regulation of tumor necrosis factor-mediated signaling pathway	BP	1	1
GO:1904528	0.220973	0.97855	1	5	positive regulation of microtubule binding	BP	1	1
GO:1904732	0.220973	0.97855	1	5	regulation of electron transfer activity	BP	1	1
GO:1904959	0.220973	0.97855	1	5	regulation of cytochrome-c oxidase activity	BP	1	1
GO:1905208	0.220973	0.97855	1	5	negative regulation of cardiocyte differentiation	BP	1	1
GO:1990564	0.220973	0.97855	1	5	protein polyufmylation	BP	1	1
GO:1990592	0.220973	0.97855	1	5	protein K69-linked ufmylation	BP	1	1
GO:1990756	0.220973	0.97855	1	5	ubiquitin ligase-substrate adaptor activity	MF	1	1
GO:2000288	0.220973	0.97855	1	5	positive regulation of myoblast proliferation	BP	1	1
GO:2000402	0.220973	0.97855	1	5	negative regulation of lymphocyte migration	BP	1	1
GO:2000807	0.220973	0.97855	1	5	regulation of synaptic vesicle clustering	BP	1	1
GO:2001171	0.220973	0.97855	1	5	positive regulation of ATP biosynthetic process	BP	1	1
GO:0021543	0.224717	0.885998	6	84	pallium development	BP	1	1
GO:0044242	0.224717	0.885998	6	84	cellular lipid catabolic process	BP	1	1
GO:0030004	0.225173	0.90539	4	50	cellular monovalent inorganic cation homeostasis	BP	1	1
GO:0030838	0.225173	0.90539	4	50	positive regulation of actin filament polymerization	BP	1	1
GO:0050714	0.225173	0.90539	4	50	positive regulation of protein secretion	BP	1	1
GO:0060271	0.225731	0.856877	12	192	cilium assembly	BP	1	1
GO:0019693	0.225898	0.851364	14	229	ribose phosphate metabolic process	BP	1	1
GO:0051261	0.226682	0.893333	5	67	protein depolymerization	BP	1	1
GO:0005201	0.228613	0.918633	3	34	extracellular matrix structural constituent	MF	1	1
GO:0007018	0.234837	0.856888	10	157	microtubule-based movement	BP	1	1
GO:0044391	0.234837	0.856888	10	157	ribosomal subunit	CC	1	1
GO:0008637	0.235745	0.887514	5	68	apoptotic mitochondrial changes	BP	1	1
GO:1904949	0.235745	0.887514	5	68	ATPase complex	CC	1	1
GO:0006637	0.235746	0.899058	4	51	acyl-CoA metabolic process	BP	1	1
GO:0007004	0.235746	0.899058	4	51	telomere maintenance via telomerase	BP	1	1
GO:0009116	0.235746	0.899058	4	51	nucleoside metabolic process	BP	1	1
GO:0035383	0.235746	0.899058	4	51	thioester metabolic process	BP	1	1
GO:0097525	0.235746	0.899058	4	51	spliceosomal snRNP complex	CC	1	1
GO:0004177	0.235977	0.937762	2	19	aminopeptidase activity	MF	1	1
GO:0005544	0.235977	0.937762	2	19	calcium-dependent phospholipid binding	MF	1	1
GO:0008334	0.235977	0.937762	2	19	histone mRNA metabolic process	BP	1	1
GO:0008535	0.235977	0.937762	2	19	respiratory chain complex IV assembly	BP	1	1
GO:0014003	0.235977	0.937762	2	19	oligodendrocyte development	BP	1	1
GO:0017025	0.235977	0.937762	2	19	TBP-class protein binding	MF	1	1
GO:0030286	0.235977	0.937762	2	19	dynein complex	CC	1	1
GO:0032677	0.235977	0.937762	2	19	regulation of interleukin-8 production	BP	1	1
GO:0042181	0.235977	0.937762	2	19	ketone biosynthetic process	BP	1	1
GO:0042626	0.235977	0.937762	2	19	ATPase-coupled transmembrane transporter activity	MF	1	1
GO:0051123	0.235977	0.937762	2	19	RNA polymerase II preinitiation complex assembly	BP	1	1
GO:0061615	0.235977	0.937762	2	19	glycolytic process through fructose-6-phosphate	BP	1	1
GO:0061620	0.235977	0.937762	2	19	glycolytic process through glucose-6-phosphate	BP	1	1
GO:0044839	0.236202	0.848828	12	194	cell cycle G2/M phase transition	BP	1	1
GO:0016236	0.23856	0.844052	13	213	macroautophagy	BP	1	1
GO:0006354	0.240807	0.875139	6	86	DNA-templated transcription, elongation	BP	1	1
GO:0000731	0.241748	0.911487	3	35	DNA synthesis involved in DNA repair	BP	1	1
GO:0000959	0.241748	0.911487	3	35	mitochondrial RNA metabolic process	BP	1	1
GO:0001046	0.241748	0.911487	3	35	core promoter sequence-specific DNA binding	MF	1	1
GO:0001508	0.241748	0.911487	3	35	action potential	BP	1	1
GO:0006767	0.241748	0.911487	3	35	water-soluble vitamin metabolic process	BP	1	1
GO:0006278	0.246434	0.892518	4	52	RNA-dependent DNA biosynthetic process	BP	1	1
GO:0010494	0.246434	0.892518	4	52	cytoplasmic stress granule	CC	1	1
GO:0031491	0.246434	0.892518	4	52	nucleosome binding	MF	1	1
GO:0035637	0.246434	0.892518	4	52	multicellular organismal signaling	BP	1	1
GO:0042255	0.246434	0.892518	4	52	ribosome assembly	BP	1	1
GO:0042383	0.246434	0.892518	4	52	sarcolemma	CC	1	1
GO:0046916	0.246434	0.892518	4	52	cellular transition metal ion homeostasis	BP	1	1
GO:0044782	0.246859	0.840544	12	196	cilium organization	BP	1	1
GO:0061013	0.248676	0.850885	9	141	regulation of mRNA catabolic process	BP	1	1
GO:0070555	0.24898	0.869519	6	87	response to interleukin-1	BP	1	1
GO:0031570	0.250303	0.861089	7	105	DNA integrity checkpoint	BP	1	1
GO:0090305	0.252689	0.843358	10	160	nucleic acid phosphodiester bond hydrolysis	BP	1	1
GO:0034502	0.254163	0.875406	5	70	protein localization to chromosome	BP	1	1
GO:0000314	0.254343	0.929324	2	20	organellar small ribosomal subunit	CC	1	1
GO:0001941	0.254343	0.929324	2	20	postsynaptic membrane organization	BP	1	1
GO:0005507	0.254343	0.929324	2	20	copper ion binding	MF	1	1
GO:0005763	0.254343	0.929324	2	20	mitochondrial small ribosomal subunit	CC	1	1
GO:0006007	0.254343	0.929324	2	20	glucose catabolic process	BP	1	1
GO:0006195	0.254343	0.929324	2	20	purine nucleotide catabolic process	BP	1	1
GO:0007063	0.254343	0.929324	2	20	regulation of sister chromatid cohesion	BP	1	1
GO:0007223	0.254343	0.929324	2	20	Wnt signaling pathway, calcium modulating pathway	BP	1	1
GO:0009163	0.254343	0.929324	2	20	nucleoside biosynthetic process	BP	1	1
GO:0009394	0.254343	0.929324	2	20	2'-deoxyribonucleotide metabolic process	BP	1	1
GO:0009409	0.254343	0.929324	2	20	response to cold	BP	1	1
GO:0030315	0.254343	0.929324	2	20	T-tubule	CC	1	1
GO:0032637	0.254343	0.929324	2	20	interleukin-8 production	BP	1	1
GO:0046966	0.254343	0.929324	2	20	thyroid hormone receptor binding	MF	1	1
GO:0051788	0.254343	0.929324	2	20	response to misfolded protein	BP	1	1
GO:0060261	0.254343	0.929324	2	20	positive regulation of transcription initiation from RNA polymerase II promoter	BP	1	1
GO:0060294	0.254343	0.929324	2	20	cilium movement involved in cell motility	BP	1	1
GO:0071168	0.254343	0.929324	2	20	protein localization to chromatin	BP	1	1
GO:0071300	0.254343	0.929324	2	20	cellular response to retinoic acid	BP	1	1
GO:0086003	0.254343	0.929324	2	20	cardiac muscle cell contraction	BP	1	1
GO:0090382	0.254343	0.929324	2	20	phagosome maturation	BP	1	1
GO:0140115	0.254343	0.929324	2	20	export across plasma membrane	BP	1	1
GO:1901797	0.254343	0.929324	2	20	negative regulation of signal transduction by p53 class mediator	BP	1	1
GO:1902895	0.254343	0.929324	2	20	positive regulation of pri-miRNA transcription by RNA polymerase II	BP	1	1
GO:0006720	0.255002	0.904049	3	36	isoprenoid metabolic process	BP	1	1
GO:0051208	0.255002	0.904049	3	36	sequestering of calcium ion	BP	1	1
GO:1990928	0.255002	0.904049	3	36	response to amino acid starvation	BP	1	1
GO:0042981	0.2554	0.799654	36	659	regulation of apoptotic process	BP	1	1
GO:0043043	0.257408	0.806293	26	465	peptide biosynthetic process	BP	1	1
GO:0000055	0.258938	0.968852	1	6	ribosomal large subunit export from nucleus	BP	1	1
GO:0000137	0.258938	0.968852	1	6	Golgi cis cisterna	CC	1	1
GO:0000492	0.258938	0.968852	1	6	box C/D snoRNP assembly	BP	1	1
GO:0000836	0.258938	0.968852	1	6	Hrd1p ubiquitin ligase complex	CC	1	1
GO:0000839	0.258938	0.968852	1	6	Hrd1p ubiquitin ligase ERAD-L complex	CC	1	1
GO:0000931	0.258938	0.968852	1	6	gamma-tubulin large complex	CC	1	1
GO:0000995	0.258938	0.968852	1	6	RNA polymerase III general transcription initiation factor activity	MF	1	1
GO:0001561	0.258938	0.968852	1	6	fatty acid alpha-oxidation	BP	1	1
GO:0001740	0.258938	0.968852	1	6	Barr body	CC	1	1
GO:0002070	0.258938	0.968852	1	6	epithelial cell maturation	BP	1	1
GO:0003207	0.258938	0.968852	1	6	cardiac chamber formation	BP	1	1
GO:0003352	0.258938	0.968852	1	6	regulation of cilium movement	BP	1	1
GO:0003356	0.258938	0.968852	1	6	regulation of cilium beat frequency	BP	1	1
GO:0004526	0.258938	0.968852	1	6	ribonuclease P activity	MF	1	1
GO:0005347	0.258938	0.968852	1	6	ATP transmembrane transporter activity	MF	1	1
GO:0005523	0.258938	0.968852	1	6	tropomyosin binding	MF	1	1
GO:0005540	0.258938	0.968852	1	6	hyaluronic acid binding	MF	1	1
GO:0005642	0.258938	0.968852	1	6	annulate lamellae	CC	1	1
GO:0005683	0.258938	0.968852	1	6	U7 snRNP	CC	1	1
GO:0005832	0.258938	0.968852	1	6	chaperonin-containing T-complex	CC	1	1
GO:0007288	0.258938	0.968852	1	6	sperm axoneme assembly	BP	1	1
GO:0008106	0.258938	0.968852	1	6	alcohol dehydrogenase (NADP+) activity	MF	1	1
GO:0008274	0.258938	0.968852	1	6	gamma-tubulin ring complex	CC	1	1
GO:0009084	0.258938	0.968852	1	6	glutamine family amino acid biosynthetic process	BP	1	1
GO:0009143	0.258938	0.968852	1	6	nucleoside triphosphate catabolic process	BP	1	1
GO:0009162	0.258938	0.968852	1	6	deoxyribonucleoside monophosphate metabolic process	BP	1	1
GO:0009204	0.258938	0.968852	1	6	deoxyribonucleoside triphosphate catabolic process	BP	1	1
GO:0009593	0.258938	0.968852	1	6	detection of chemical stimulus	BP	1	1
GO:0010340	0.258938	0.968852	1	6	carboxyl-O-methyltransferase activity	MF	1	1
GO:0010528	0.258938	0.968852	1	6	regulation of transposition	BP	1	1
GO:0010529	0.258938	0.968852	1	6	negative regulation of transposition	BP	1	1
GO:0010940	0.258938	0.968852	1	6	positive regulation of necrotic cell death	BP	1	1
GO:0015645	0.258938	0.968852	1	6	fatty acid ligase activity	MF	1	1
GO:0016139	0.258938	0.968852	1	6	glycoside catabolic process	BP	1	1
GO:0016327	0.258938	0.968852	1	6	apicolateral plasma membrane	CC	1	1
GO:0016624	0.258938	0.968852	1	6	oxidoreductase activity, acting on the aldehyde or oxo group of donors, disulfide as acceptor	MF	1	1
GO:0019237	0.258938	0.968852	1	6	centromeric DNA binding	MF	1	1
GO:0019855	0.258938	0.968852	1	6	calcium channel inhibitor activity	MF	1	1
GO:0021548	0.258938	0.968852	1	6	pons development	BP	1	1
GO:0021859	0.258938	0.968852	1	6	pyramidal neuron differentiation	BP	1	1
GO:0030091	0.258938	0.968852	1	6	protein repair	BP	1	1
GO:0030214	0.258938	0.968852	1	6	hyaluronan catabolic process	BP	1	1
GO:0030619	0.258938	0.968852	1	6	U1 snRNA binding	MF	1	1
GO:0030681	0.258938	0.968852	1	6	multimeric ribonuclease P complex	CC	1	1
GO:0030952	0.258938	0.968852	1	6	establishment or maintenance of cytoskeleton polarity	BP	1	1
GO:0030976	0.258938	0.968852	1	6	thiamine pyrophosphate binding	MF	1	1
GO:0031233	0.258938	0.968852	1	6	intrinsic component of external side of plasma membrane	CC	1	1
GO:0031390	0.258938	0.968852	1	6	Ctf18 RFC-like complex	CC	1	1
GO:0031597	0.258938	0.968852	1	6	cytosolic proteasome complex	CC	1	1
GO:0031936	0.258938	0.968852	1	6	negative regulation of chromatin silencing	BP	1	1
GO:0032352	0.258938	0.968852	1	6	positive regulation of hormone metabolic process	BP	1	1
GO:0033180	0.258938	0.968852	1	6	proton-transporting V-type ATPase, V1 domain	CC	1	1
GO:0033204	0.258938	0.968852	1	6	ribonuclease P RNA binding	MF	1	1
GO:0033764	0.258938	0.968852	1	6	steroid dehydrogenase activity, acting on the CH-OH group of donors, NAD or NADP as acceptor	MF	1	1
GO:0035333	0.258938	0.968852	1	6	Notch receptor processing, ligand-dependent	BP	1	1
GO:0036480	0.258938	0.968852	1	6	neuron intrinsic apoptotic signaling pathway in response to oxidative stress	BP	1	1
GO:0042044	0.258938	0.968852	1	6	fluid transport	BP	1	1
GO:0042262	0.258938	0.968852	1	6	DNA protection	BP	1	1
GO:0043247	0.258938	0.968852	1	6	telomere maintenance in response to DNA damage	BP	1	1
GO:0043522	0.258938	0.968852	1	6	leucine zipper domain binding	MF	1	1
GO:0043649	0.258938	0.968852	1	6	dicarboxylic acid catabolic process	BP	1	1
GO:0043650	0.258938	0.968852	1	6	dicarboxylic acid biosynthetic process	BP	1	1
GO:0044326	0.258938	0.968852	1	6	dendritic spine neck	CC	1	1
GO:0044803	0.258938	0.968852	1	6	multi-organism membrane organization	BP	1	1
GO:0045109	0.258938	0.968852	1	6	intermediate filament organization	BP	1	1
GO:0045254	0.258938	0.968852	1	6	pyruvate dehydrogenase complex	CC	1	1
GO:0045261	0.258938	0.968852	1	6	proton-transporting ATP synthase complex, catalytic core F(1)	CC	1	1
GO:0045618	0.258938	0.968852	1	6	positive regulation of keratinocyte differentiation	BP	1	1
GO:0046654	0.258938	0.968852	1	6	tetrahydrofolate biosynthetic process	BP	1	1
GO:0046950	0.258938	0.968852	1	6	cellular ketone body metabolic process	BP	1	1
GO:0047184	0.258938	0.968852	1	6	1-acylglycerophosphocholine O-acyltransferase activity	MF	1	1
GO:0048520	0.258938	0.968852	1	6	positive regulation of behavior	BP	1	1
GO:0050072	0.258938	0.968852	1	6	m7G(5')pppN diphosphatase activity	MF	1	1
GO:0050811	0.258938	0.968852	1	6	GABA receptor binding	MF	1	1
GO:0051572	0.258938	0.968852	1	6	negative regulation of histone H3-K4 methylation	BP	1	1
GO:0051998	0.258938	0.968852	1	6	protein carboxyl O-methyltransferase activity	MF	1	1
GO:0060259	0.258938	0.968852	1	6	regulation of feeding behavior	BP	1	1
GO:0060644	0.258938	0.968852	1	6	mammary gland epithelial cell differentiation	BP	1	1
GO:0060749	0.258938	0.968852	1	6	mammary gland alveolus development	BP	1	1
GO:0060911	0.258938	0.968852	1	6	cardiac cell fate commitment	BP	1	1
GO:0061085	0.258938	0.968852	1	6	regulation of histone H3-K27 methylation	BP	1	1
GO:0061377	0.258938	0.968852	1	6	mammary gland lobule development	BP	1	1
GO:0061668	0.258938	0.968852	1	6	mitochondrial ribosome assembly	BP	1	1
GO:0061724	0.258938	0.968852	1	6	lipophagy	BP	1	1
GO:0070232	0.258938	0.968852	1	6	regulation of T cell apoptotic process	BP	1	1
GO:0070765	0.258938	0.968852	1	6	gamma-secretase complex	CC	1	1
GO:0070977	0.258938	0.968852	1	6	bone maturation	BP	1	1
GO:0071225	0.258938	0.968852	1	6	cellular response to muramyl dipeptide	BP	1	1
GO:0071986	0.258938	0.968852	1	6	Ragulator complex	CC	1	1
GO:0097104	0.258938	0.968852	1	6	postsynaptic membrane assembly	BP	1	1
GO:0097119	0.258938	0.968852	1	6	postsynaptic density protein 95 clustering	BP	1	1
GO:0097322	0.258938	0.968852	1	6	7SK snRNA binding	MF	1	1
GO:0099059	0.258938	0.968852	1	6	integral component of presynaptic active zone membrane	CC	1	1
GO:1900029	0.258938	0.968852	1	6	positive regulation of ruffle assembly	BP	1	1
GO:1900044	0.258938	0.968852	1	6	regulation of protein K63-linked ubiquitination	BP	1	1
GO:1900115	0.258938	0.968852	1	6	extracellular regulation of signal transduction	BP	1	1
GO:1900116	0.258938	0.968852	1	6	extracellular negative regulation of signal transduction	BP	1	1
GO:1900745	0.258938	0.968852	1	6	positive regulation of p38MAPK cascade	BP	1	1
GO:1901569	0.258938	0.968852	1	6	fatty acid derivative catabolic process	BP	1	1
GO:1902224	0.258938	0.968852	1	6	ketone body metabolic process	BP	1	1
GO:1902915	0.258938	0.968852	1	6	negative regulation of protein polyubiquitination	BP	1	1
GO:1902947	0.258938	0.968852	1	6	regulation of tau-protein kinase activity	BP	1	1
GO:1903376	0.258938	0.968852	1	6	regulation of oxidative stress-induced neuron intrinsic apoptotic signaling pathway	BP	1	1
GO:1903715	0.258938	0.968852	1	6	regulation of aerobic respiration	BP	1	1
GO:1904338	0.258938	0.968852	1	6	regulation of dopaminergic neuron differentiation	BP	1	1
GO:1905323	0.258938	0.968852	1	6	telomerase holoenzyme complex assembly	BP	1	1
GO:1905874	0.258938	0.968852	1	6	regulation of postsynaptic density organization	BP	1	1
GO:1990535	0.258938	0.968852	1	6	neuron projection maintenance	BP	1	1
GO:2000095	0.258938	0.968852	1	6	regulation of Wnt signaling pathway, planar cell polarity pathway	BP	1	1
GO:2000270	0.258938	0.968852	1	6	negative regulation of fibroblast apoptotic process	BP	1	1
GO:2000291	0.258938	0.968852	1	6	regulation of myoblast proliferation	BP	1	1
GO:2000774	0.258938	0.968852	1	6	positive regulation of cellular senescence	BP	1	1
GO:0005576	0.263115	0.77956	70	1335	extracellular region	CC	1	1
GO:0034660	0.26439	0.809917	19	332	ncRNA metabolic process	BP	1	1
GO:0003012	0.268068	0.836189	9	144	muscle system process	BP	1	1
GO:0034404	0.268112	0.878838	4	54	nucleobase-containing small molecule biosynthetic process	BP	1	1
GO:0035821	0.268112	0.878838	4	54	modulation of process of other organism	BP	1	1
GO:0051817	0.268112	0.878838	4	54	modulation of process of other organism involved in symbiotic interaction	BP	1	1
GO:0005930	0.268354	0.896328	3	37	axoneme	CC	1	1
GO:0008585	0.268354	0.896328	3	37	female gonad development	BP	1	1
GO:0030282	0.268354	0.896328	3	37	bone mineralization	BP	1	1
GO:0090277	0.268354	0.896328	3	37	positive regulation of peptide hormone secretion	BP	1	1
GO:1905268	0.268354	0.896328	3	37	negative regulation of chromatin organization	BP	1	1
GO:0001523	0.272738	0.920403	2	21	retinoid metabolic process	BP	1	1
GO:0007064	0.272738	0.920403	2	21	mitotic sister chromatid cohesion	BP	1	1
GO:0008156	0.272738	0.920403	2	21	negative regulation of DNA replication	BP	1	1
GO:0008235	0.272738	0.920403	2	21	metalloexopeptidase activity	MF	1	1
GO:0016504	0.272738	0.920403	2	21	peptidase activator activity	MF	1	1
GO:0016790	0.272738	0.920403	2	21	thiolester hydrolase activity	MF	1	1
GO:0016877	0.272738	0.920403	2	21	ligase activity, forming carbon-sulfur bonds	MF	1	1
GO:0016903	0.272738	0.920403	2	21	oxidoreductase activity, acting on the aldehyde or oxo group of donors	MF	1	1
GO:0032413	0.272738	0.920403	2	21	negative regulation of ion transmembrane transporter activity	BP	1	1
GO:0042562	0.272738	0.920403	2	21	hormone binding	MF	1	1
GO:0051353	0.272738	0.920403	2	21	positive regulation of oxidoreductase activity	BP	1	1
GO:0051787	0.272738	0.920403	2	21	misfolded protein binding	MF	1	1
GO:0051926	0.272738	0.920403	2	21	negative regulation of calcium ion transport	BP	1	1
GO:0072562	0.272738	0.920403	2	21	blood microparticle	CC	1	1
GO:0098632	0.272738	0.920403	2	21	cell-cell adhesion mediator activity	MF	1	1
GO:1902751	0.272738	0.920403	2	21	positive regulation of cell cycle G2/M phase transition	BP	1	1
GO:0044272	0.273944	0.851922	6	90	sulfur compound biosynthetic process	BP	1	1
GO:0005840	0.278841	0.818836	11	183	ribosome	CC	1	1
GO:0043603	0.278935	0.779599	35	647	cellular amide metabolic process	BP	1	1
GO:0006457	0.281245	0.826013	9	146	protein folding	BP	1	1
GO:0006301	0.281785	0.888333	3	38	postreplication repair	BP	1	1
GO:0010332	0.281785	0.888333	3	38	response to gamma radiation	BP	1	1
GO:0032206	0.281785	0.888333	3	38	positive regulation of telomere maintenance	BP	1	1
GO:0046906	0.281785	0.888333	3	38	tetrapyrrole binding	MF	1	1
GO:0051568	0.281785	0.888333	3	38	histone H3-K4 methylation	BP	1	1
GO:0051702	0.281785	0.888333	3	38	biological process involved in interaction with symbiont	BP	1	1
GO:0097014	0.281785	0.888333	3	38	ciliary plasm	CC	1	1
GO:0097345	0.281785	0.888333	3	38	mitochondrial outer membrane permeabilization	BP	1	1
GO:0043903	0.282398	0.845818	6	91	regulation of biological process involved in symbiotic interaction	BP	1	1
GO:0051607	0.282398	0.845818	6	91	defense response to virus	BP	1	1
GO:0140546	0.282398	0.845818	6	91	defense response to symbiont	BP	1	1
GO:0006165	0.282407	0.856111	5	73	nucleoside diphosphate phosphorylation	BP	1	1
GO:0032787	0.285197	0.800977	15	260	monocarboxylic acid metabolic process	BP	1	1
GO:0002793	0.290114	0.864389	4	56	positive regulation of peptide secretion	BP	1	1
GO:0010833	0.290114	0.864389	4	56	telomere maintenance via telomere lengthening	BP	1	1
GO:0030433	0.290114	0.864389	4	56	ubiquitin-dependent ERAD pathway	BP	1	1
GO:0005246	0.291114	0.91102	2	22	calcium channel regulator activity	MF	1	1
GO:0006515	0.291114	0.91102	2	22	protein quality control for misfolded or incompletely synthesized proteins	BP	1	1
GO:0006805	0.291114	0.91102	2	22	xenobiotic metabolic process	BP	1	1
GO:0015399	0.291114	0.91102	2	22	primary active transmembrane transporter activity	MF	1	1
GO:0019692	0.291114	0.91102	2	22	deoxyribose phosphate metabolic process	BP	1	1
GO:0019829	0.291114	0.91102	2	22	ATPase-coupled cation transmembrane transporter activity	MF	1	1
GO:0030137	0.291114	0.91102	2	22	COPI-coated vesicle	CC	1	1
GO:0033572	0.291114	0.91102	2	22	transferrin transport	BP	1	1
GO:0072523	0.291114	0.91102	2	22	purine-containing compound catabolic process	BP	1	1
GO:0072528	0.291114	0.91102	2	22	pyrimidine-containing compound biosynthetic process	BP	1	1
GO:0097352	0.291114	0.91102	2	22	autophagosome maturation	BP	1	1
GO:1901616	0.291114	0.91102	2	22	organic hydroxy compound catabolic process	BP	1	1
GO:1901659	0.291114	0.91102	2	22	glycosyl compound biosynthetic process	BP	1	1
GO:0140297	0.291137	0.801778	13	223	DNA-binding transcription factor binding	MF	1	1
GO:0046939	0.291958	0.84939	5	74	nucleotide phosphorylation	BP	1	1
GO:0006412	0.292326	0.777222	25	455	translation	BP	1	1
GO:0006631	0.294599	0.815547	9	148	fatty acid metabolic process	BP	1	1
GO:0000172	0.295058	0.957779	1	7	ribonuclease MRP complex	CC	1	1
GO:0000290	0.295058	0.957779	1	7	deadenylation-dependent decapping of nuclear-transcribed mRNA	BP	1	1
GO:0000447	0.295058	0.957779	1	7	endonucleolytic cleavage in ITS1 to separate SSU-rRNA from 5.8S rRNA and LSU-rRNA from tricistronic rRNA transcript (SSU-rRNA, 5.8S rRNA, LSU-rRNA)	BP	1	1
GO:0000835	0.295058	0.957779	1	7	ER ubiquitin ligase complex	CC	1	1
GO:0001682	0.295058	0.957779	1	7	tRNA 5'-leader removal	BP	1	1
GO:0001829	0.295058	0.957779	1	7	trophectodermal cell differentiation	BP	1	1
GO:0001835	0.295058	0.957779	1	7	blastocyst hatching	BP	1	1
GO:0003416	0.295058	0.957779	1	7	endochondral bone growth	BP	1	1
GO:0003689	0.295058	0.957779	1	7	DNA clamp loader activity	MF	1	1
GO:0004033	0.295058	0.957779	1	7	aldo-keto reductase (NADP) activity	MF	1	1
GO:0004550	0.295058	0.957779	1	7	nucleoside diphosphate kinase activity	MF	1	1
GO:0004629	0.295058	0.957779	1	7	phospholipase C activity	MF	1	1
GO:0005159	0.295058	0.957779	1	7	insulin-like growth factor receptor binding	MF	1	1
GO:0005687	0.295058	0.957779	1	7	U4 snRNP	CC	1	1
GO:0005865	0.295058	0.957779	1	7	striated muscle thin filament	CC	1	1
GO:0006002	0.295058	0.957779	1	7	fructose 6-phosphate metabolic process	BP	1	1
GO:0006089	0.295058	0.957779	1	7	lactate metabolic process	BP	1	1
GO:0006596	0.295058	0.957779	1	7	polyamine biosynthetic process	BP	1	1
GO:0006684	0.295058	0.957779	1	7	sphingomyelin metabolic process	BP	1	1
GO:0008024	0.295058	0.957779	1	7	cyclin/CDK positive transcription elongation factor complex	CC	1	1
GO:0008429	0.295058	0.957779	1	7	phosphatidylethanolamine binding	MF	1	1
GO:0008611	0.295058	0.957779	1	7	ether lipid biosynthetic process	BP	1	1
GO:0009086	0.295058	0.957779	1	7	methionine biosynthetic process	BP	1	1
GO:0009396	0.295058	0.957779	1	7	folic acid-containing compound biosynthetic process	BP	1	1
GO:0010224	0.295058	0.957779	1	7	response to UV-B	BP	1	1
GO:0010310	0.295058	0.957779	1	7	regulation of hydrogen peroxide metabolic process	BP	1	1
GO:0010881	0.295058	0.957779	1	7	regulation of cardiac muscle contraction by regulation of the release of sequestered calcium ion	BP	1	1
GO:0015037	0.295058	0.957779	1	7	peptide disulfide oxidoreductase activity	MF	1	1
GO:0015662	0.295058	0.957779	1	7	ion transmembrane transporter activity, phosphorylative mechanism	MF	1	1
GO:0015867	0.295058	0.957779	1	7	ATP transport	BP	1	1
GO:0016229	0.295058	0.957779	1	7	steroid dehydrogenase activity	MF	1	1
GO:0016272	0.295058	0.957779	1	7	prefoldin complex	CC	1	1
GO:0016593	0.295058	0.957779	1	7	Cdc73/Paf1 complex	CC	1	1
GO:0016783	0.295058	0.957779	1	7	sulfurtransferase activity	MF	1	1
GO:0017080	0.295058	0.957779	1	7	sodium channel regulator activity	MF	1	1
GO:0017119	0.295058	0.957779	1	7	Golgi transport complex	CC	1	1
GO:0019206	0.295058	0.957779	1	7	nucleoside kinase activity	MF	1	1
GO:0020027	0.295058	0.957779	1	7	hemoglobin metabolic process	BP	1	1
GO:0021670	0.295058	0.957779	1	7	lateral ventricle development	BP	1	1
GO:0021854	0.295058	0.957779	1	7	hypothalamus development	BP	1	1
GO:0021884	0.295058	0.957779	1	7	forebrain neuron development	BP	1	1
GO:0031958	0.295058	0.957779	1	7	corticosteroid receptor signaling pathway	BP	1	1
GO:0032196	0.295058	0.957779	1	7	transposition	BP	1	1
GO:0032404	0.295058	0.957779	1	7	mismatch repair complex binding	MF	1	1
GO:0032809	0.295058	0.957779	1	7	neuronal cell body membrane	CC	1	1
GO:0033170	0.295058	0.957779	1	7	protein-DNA loading ATPase activity	MF	1	1
GO:0033540	0.295058	0.957779	1	7	fatty acid beta-oxidation using acyl-CoA oxidase	BP	1	1
GO:0033689	0.295058	0.957779	1	7	negative regulation of osteoblast proliferation	BP	1	1
GO:0034098	0.295058	0.957779	1	7	VCP-NPL4-UFD1 AAA ATPase complex	CC	1	1
GO:0035188	0.295058	0.957779	1	7	hatching	BP	1	1
GO:0035809	0.295058	0.957779	1	7	regulation of urine volume	BP	1	1
GO:0035902	0.295058	0.957779	1	7	response to immobilization stress	BP	1	1
GO:0036500	0.295058	0.957779	1	7	ATF6-mediated unfolded protein response	BP	1	1
GO:0039532	0.295058	0.957779	1	7	negative regulation of viral-induced cytoplasmic pattern recognition receptor signaling pathway	BP	1	1
GO:0042133	0.295058	0.957779	1	7	neurotransmitter metabolic process	BP	1	1
GO:0042796	0.295058	0.957779	1	7	snRNA transcription by RNA polymerase III	BP	1	1
GO:0042921	0.295058	0.957779	1	7	glucocorticoid receptor signaling pathway	BP	1	1
GO:0042989	0.295058	0.957779	1	7	sequestering of actin monomers	BP	1	1
GO:0043101	0.295058	0.957779	1	7	purine-containing compound salvage	BP	1	1
GO:0043471	0.295058	0.957779	1	7	regulation of cellular carbohydrate catabolic process	BP	1	1
GO:0043951	0.295058	0.957779	1	7	negative regulation of cAMP-mediated signaling	BP	1	1
GO:0045606	0.295058	0.957779	1	7	positive regulation of epidermal cell differentiation	BP	1	1
GO:0046461	0.295058	0.957779	1	7	neutral lipid catabolic process	BP	1	1
GO:0046464	0.295058	0.957779	1	7	acylglycerol catabolic process	BP	1	1
GO:0046504	0.295058	0.957779	1	7	glycerol ether biosynthetic process	BP	1	1
GO:0046638	0.295058	0.957779	1	7	positive regulation of alpha-beta T cell differentiation	BP	1	1
GO:0047429	0.295058	0.957779	1	7	nucleoside-triphosphate diphosphatase activity	MF	1	1
GO:0047617	0.295058	0.957779	1	7	acyl-CoA hydrolase activity	MF	1	1
GO:0050996	0.295058	0.957779	1	7	positive regulation of lipid catabolic process	BP	1	1
GO:0051412	0.295058	0.957779	1	7	response to corticosterone	BP	1	1
GO:0051450	0.295058	0.957779	1	7	myoblast proliferation	BP	1	1
GO:0051775	0.295058	0.957779	1	7	response to redox state	BP	1	1
GO:0051864	0.295058	0.957779	1	7	histone demethylase activity (H3-K36 specific)	MF	1	1
GO:0055094	0.295058	0.957779	1	7	response to lipoprotein particle	BP	1	1
GO:0060795	0.295058	0.957779	1	7	cell fate commitment involved in formation of primary germ layer	BP	1	1
GO:0061158	0.295058	0.957779	1	7	3'-UTR-mediated mRNA destabilization	BP	1	1
GO:0061430	0.295058	0.957779	1	7	bone trabecula morphogenesis	BP	1	1
GO:0061635	0.295058	0.957779	1	7	regulation of protein complex stability	BP	1	1
GO:0070242	0.295058	0.957779	1	7	thymocyte apoptotic process	BP	1	1
GO:0070268	0.295058	0.957779	1	7	cornification	BP	1	1
GO:0070307	0.295058	0.957779	1	7	lens fiber cell development	BP	1	1
GO:0070544	0.295058	0.957779	1	7	histone H3-K36 demethylation	BP	1	1
GO:0070601	0.295058	0.957779	1	7	centromeric sister chromatid cohesion	BP	1	1
GO:0070742	0.295058	0.957779	1	7	C2H2 zinc finger domain binding	MF	1	1
GO:0070875	0.295058	0.957779	1	7	positive regulation of glycogen metabolic process	BP	1	1
GO:0071340	0.295058	0.957779	1	7	skeletal muscle acetylcholine-gated channel clustering	BP	1	1
GO:0071402	0.295058	0.957779	1	7	cellular response to lipoprotein particle stimulus	BP	1	1
GO:0071676	0.295058	0.957779	1	7	negative regulation of mononuclear cell migration	BP	1	1
GO:0071684	0.295058	0.957779	1	7	organism emergence from protective structure	BP	1	1
GO:0072530	0.295058	0.957779	1	7	purine-containing compound transmembrane transport	BP	1	1
GO:0086011	0.295058	0.957779	1	7	membrane repolarization during action potential	BP	1	1
GO:0090649	0.295058	0.957779	1	7	response to oxygen-glucose deprivation	BP	1	1
GO:0097027	0.295058	0.957779	1	7	ubiquitin-protein transferase activator activity	MF	1	1
GO:0097091	0.295058	0.957779	1	7	synaptic vesicle clustering	BP	1	1
GO:0097284	0.295058	0.957779	1	7	hepatocyte apoptotic process	BP	1	1
GO:0097384	0.295058	0.957779	1	7	cellular lipid biosynthetic process	BP	1	1
GO:0097709	0.295058	0.957779	1	7	connective tissue replacement	BP	1	1
GO:0098868	0.295058	0.957779	1	7	bone growth	BP	1	1
GO:0098945	0.295058	0.957779	1	7	intrinsic component of presynaptic active zone membrane	CC	1	1
GO:0150065	0.295058	0.957779	1	7	regulation of deacetylase activity	BP	1	1
GO:1900262	0.295058	0.957779	1	7	regulation of DNA-directed DNA polymerase activity	BP	1	1
GO:1900264	0.295058	0.957779	1	7	positive regulation of DNA-directed DNA polymerase activity	BP	1	1
GO:1901070	0.295058	0.957779	1	7	guanosine-containing compound biosynthetic process	BP	1	1
GO:1901503	0.295058	0.957779	1	7	ether biosynthetic process	BP	1	1
GO:1901841	0.295058	0.957779	1	7	regulation of high voltage-gated calcium channel activity	BP	1	1
GO:1904526	0.295058	0.957779	1	7	regulation of microtubule binding	BP	1	1
GO:1990404	0.295058	0.957779	1	7	protein ADP-ribosylase activity	MF	1	1
GO:2000052	0.295058	0.957779	1	7	positive regulation of non-canonical Wnt signaling pathway	BP	1	1
GO:2000725	0.295058	0.957779	1	7	regulation of cardiac muscle cell differentiation	BP	1	1
GO:0016574	0.295273	0.880073	3	39	histone ubiquitination	BP	1	1
GO:0046545	0.295273	0.880073	3	39	development of primary female sexual characteristics	BP	1	1
GO:1902110	0.295273	0.880073	3	39	positive regulation of mitochondrial membrane permeability involved in apoptotic process	BP	1	1
GO:0043933	0.295712	0.753148	58	1109	protein-containing complex subunit organization	BP	1	1
GO:0008202	0.296164	0.827203	7	111	steroid metabolic process	BP	1	1
GO:0031503	0.29668	0.804472	11	186	protein-containing complex localization	BP	1	1
GO:0043436	0.300021	0.770477	25	457	oxoacid metabolic process	BP	1	1
GO:0006812	0.300069	0.776127	21	379	cation transport	BP	1	1
GO:0055067	0.301209	0.856889	4	57	monovalent inorganic cation homeostasis	BP	1	1
GO:2001243	0.301209	0.856889	4	57	negative regulation of intrinsic apoptotic signaling pathway	BP	1	1
GO:0050796	0.301564	0.842531	5	75	regulation of insulin secretion	BP	1	1
GO:0009411	0.308085	0.826829	6	94	response to UV	BP	1	1
GO:0006625	0.3088	0.871557	3	40	protein targeting to peroxisome	BP	1	1
GO:0032210	0.3088	0.871557	3	40	regulation of telomere maintenance via telomerase	BP	1	1
GO:0072662	0.3088	0.871557	3	40	protein localization to peroxisome	BP	1	1
GO:0072663	0.3088	0.871557	3	40	establishment of protein localization to peroxisome	BP	1	1
GO:1901880	0.3088	0.871557	3	40	negative regulation of protein depolymerization	BP	1	1
GO:1902108	0.3088	0.871557	3	40	regulation of mitochondrial membrane permeability involved in apoptotic process	BP	1	1
GO:0006362	0.309429	0.9012	2	23	transcription elongation from RNA polymerase I promoter	BP	1	1
GO:0008144	0.309429	0.9012	2	23	drug binding	MF	1	1
GO:0010390	0.309429	0.9012	2	23	histone monoubiquitination	BP	1	1
GO:0014823	0.309429	0.9012	2	23	response to activity	BP	1	1
GO:0016101	0.309429	0.9012	2	23	diterpenoid metabolic process	BP	1	1
GO:0016529	0.309429	0.9012	2	23	sarcoplasmic reticulum	CC	1	1
GO:0019205	0.309429	0.9012	2	23	nucleobase-containing compound kinase activity	MF	1	1
GO:0036126	0.309429	0.9012	2	23	sperm flagellum	CC	1	1
GO:0051059	0.309429	0.9012	2	23	NF-kappaB binding	MF	1	1
GO:0051085	0.309429	0.9012	2	23	chaperone cofactor-dependent protein refolding	BP	1	1
GO:0060260	0.309429	0.9012	2	23	regulation of transcription initiation from RNA polymerase II promoter	BP	1	1
GO:0070536	0.309429	0.9012	2	23	protein K63-linked deubiquitination	BP	1	1
GO:0000777	0.31122	0.835538	5	76	condensed chromosome kinetochore	CC	1	1
GO:0090079	0.31122	0.835538	5	76	translation regulator activity, nucleic acid binding	MF	1	1
GO:2000377	0.31122	0.835538	5	76	regulation of reactive oxygen species metabolic process	BP	1	1
GO:0071897	0.311857	0.815147	7	113	DNA biosynthetic process	BP	1	1
GO:0003712	0.312068	0.773409	17	304	transcription coregulator activity	MF	1	1
GO:0015935	0.312352	0.849214	4	58	small ribosomal subunit	CC	1	1
GO:0009416	0.314921	0.799326	9	151	response to light stimulus	BP	1	1
GO:0006520	0.315141	0.793899	10	170	cellular amino acid metabolic process	BP	1	1
GO:0044282	0.315141	0.793899	10	170	small molecule catabolic process	BP	1	1
GO:0030016	0.320916	0.828415	5	77	myofibril	CC	1	1
GO:0030278	0.322347	0.862798	3	41	regulation of ossification	BP	1	1
GO:0035794	0.322347	0.862798	3	41	positive regulation of mitochondrial membrane permeability	BP	1	1
GO:0045815	0.322347	0.862798	3	41	positive regulation of gene expression, epigenetic	BP	1	1
GO:0072527	0.322347	0.862798	3	41	pyrimidine-containing compound metabolic process	BP	1	1
GO:1902686	0.322347	0.862798	3	41	mitochondrial outer membrane permeabilization involved in programmed cell death	BP	1	1
GO:0032204	0.323531	0.84137	4	59	regulation of telomere maintenance	BP	1	1
GO:0001539	0.327647	0.890965	2	24	cilium or flagellum-dependent cell motility	BP	1	1
GO:0002027	0.327647	0.890965	2	24	regulation of heart rate	BP	1	1
GO:0002637	0.327647	0.890965	2	24	regulation of immunoglobulin production	BP	1	1
GO:0005669	0.327647	0.890965	2	24	transcription factor TFIID complex	CC	1	1
GO:0007405	0.327647	0.890965	2	24	neuroblast proliferation	BP	1	1
GO:0009262	0.327647	0.890965	2	24	deoxyribonucleotide metabolic process	BP	1	1
GO:0015036	0.327647	0.890965	2	24	disulfide oxidoreductase activity	MF	1	1
GO:0042625	0.327647	0.890965	2	24	ATPase-coupled ion transmembrane transporter activity	MF	1	1
GO:0043531	0.327647	0.890965	2	24	ADP binding	MF	1	1
GO:0045913	0.327647	0.890965	2	24	positive regulation of carbohydrate metabolic process	BP	1	1
GO:0060285	0.327647	0.890965	2	24	cilium-dependent cell motility	BP	1	1
GO:0071480	0.327647	0.890965	2	24	cellular response to gamma radiation	BP	1	1
GO:0098659	0.327647	0.890965	2	24	inorganic cation import across plasma membrane	BP	1	1
GO:0099587	0.327647	0.890965	2	24	inorganic ion import across plasma membrane	BP	1	1
GO:1902893	0.327647	0.890965	2	24	regulation of pri-miRNA transcription by RNA polymerase II	BP	1	1
GO:1904427	0.327647	0.890965	2	24	positive regulation of calcium ion transmembrane transport	BP	1	1
GO:1990752	0.327647	0.890965	2	24	microtubule end	CC	1	1
GO:0000146	0.329421	0.945486	1	8	microfilament motor activity	MF	1	1
GO:0000439	0.329421	0.945486	1	8	transcription factor TFIIH core complex	CC	1	1
GO:0000491	0.329421	0.945486	1	8	small nucleolar ribonucleoprotein complex assembly	BP	1	1
GO:0000774	0.329421	0.945486	1	8	adenyl-nucleotide exchange factor activity	MF	1	1
GO:0002026	0.329421	0.945486	1	8	regulation of the force of heart contraction	BP	1	1
GO:0004549	0.329421	0.945486	1	8	tRNA-specific ribonuclease activity	MF	1	1
GO:0004622	0.329421	0.945486	1	8	lysophospholipase activity	MF	1	1
GO:0005164	0.329421	0.945486	1	8	tumor necrosis factor receptor binding	MF	1	1
GO:0005652	0.329421	0.945486	1	8	nuclear lamina	CC	1	1
GO:0005869	0.329421	0.945486	1	8	dynactin complex	CC	1	1
GO:0006241	0.329421	0.945486	1	8	CTP biosynthetic process	BP	1	1
GO:0006595	0.329421	0.945486	1	8	polyamine metabolic process	BP	1	1
GO:0007220	0.329421	0.945486	1	8	Notch receptor processing	BP	1	1
GO:0007339	0.329421	0.945486	1	8	binding of sperm to zona pellucida	BP	1	1
GO:0008210	0.329421	0.945486	1	8	estrogen metabolic process	BP	1	1
GO:0008298	0.329421	0.945486	1	8	intracellular mRNA localization	BP	1	1
GO:0008641	0.329421	0.945486	1	8	ubiquitin-like modifier activating enzyme activity	MF	1	1
GO:0009265	0.329421	0.945486	1	8	2'-deoxyribonucleotide biosynthetic process	BP	1	1
GO:0009310	0.329421	0.945486	1	8	amine catabolic process	BP	1	1
GO:0010888	0.329421	0.945486	1	8	negative regulation of lipid storage	BP	1	1
GO:0015937	0.329421	0.945486	1	8	coenzyme A biosynthetic process	BP	1	1
GO:0016289	0.329421	0.945486	1	8	CoA hydrolase activity	MF	1	1
GO:0016814	0.329421	0.945486	1	8	hydrolase activity, acting on carbon-nitrogen (but not peptide) bonds, in cyclic amidines	MF	1	1
GO:0030049	0.329421	0.945486	1	8	muscle filament sliding	BP	1	1
GO:0030506	0.329421	0.945486	1	8	ankyrin binding	MF	1	1
GO:0030547	0.329421	0.945486	1	8	receptor inhibitor activity	MF	1	1
GO:0030677	0.329421	0.945486	1	8	ribonuclease P complex	CC	1	1
GO:0032048	0.329421	0.945486	1	8	cardiolipin metabolic process	BP	1	1
GO:0033275	0.329421	0.945486	1	8	actin-myosin filament sliding	BP	1	1
GO:0034497	0.329421	0.945486	1	8	protein localization to phagophore assembly site	BP	1	1
GO:0035036	0.329421	0.945486	1	8	sperm-egg recognition	BP	1	1
GO:0035640	0.329421	0.945486	1	8	exploration behavior	BP	1	1
GO:0036379	0.329421	0.945486	1	8	myofilament	CC	1	1
GO:0040019	0.329421	0.945486	1	8	positive regulation of embryonic development	BP	1	1
GO:0042402	0.329421	0.945486	1	8	cellular biogenic amine catabolic process	BP	1	1
GO:0042532	0.329421	0.945486	1	8	negative regulation of tyrosine phosphorylation of STAT protein	BP	1	1
GO:0043653	0.329421	0.945486	1	8	mitochondrial fragmentation involved in apoptotic process	BP	1	1
GO:0044298	0.329421	0.945486	1	8	cell body membrane	CC	1	1
GO:0044764	0.329421	0.945486	1	8	multi-organism cellular process	BP	1	1
GO:0044794	0.329421	0.945486	1	8	positive regulation by host of viral process	BP	1	1
GO:0045039	0.329421	0.945486	1	8	protein insertion into mitochondrial inner membrane	BP	1	1
GO:0045821	0.329421	0.945486	1	8	positive regulation of glycolytic process	BP	1	1
GO:0045899	0.329421	0.945486	1	8	positive regulation of RNA polymerase II transcription preinitiation complex assembly	BP	1	1
GO:0045932	0.329421	0.945486	1	8	negative regulation of muscle contraction	BP	1	1
GO:0046385	0.329421	0.945486	1	8	deoxyribose phosphate biosynthetic process	BP	1	1
GO:0046653	0.329421	0.945486	1	8	tetrahydrofolate metabolic process	BP	1	1
GO:0046655	0.329421	0.945486	1	8	folic acid metabolic process	BP	1	1
GO:0046716	0.329421	0.945486	1	8	muscle cell cellular homeostasis	BP	1	1
GO:0048799	0.329421	0.945486	1	8	animal organ maturation	BP	1	1
GO:0050431	0.329421	0.945486	1	8	transforming growth factor beta binding	MF	1	1
GO:0050665	0.329421	0.945486	1	8	hydrogen peroxide biosynthetic process	BP	1	1
GO:0050746	0.329421	0.945486	1	8	regulation of lipoprotein metabolic process	BP	1	1
GO:0051000	0.329421	0.945486	1	8	positive regulation of nitric-oxide synthase activity	BP	1	1
GO:0055119	0.329421	0.945486	1	8	relaxation of cardiac muscle	BP	1	1
GO:0061298	0.329421	0.945486	1	8	retina vasculature development in camera-type eye	BP	1	1
GO:0070831	0.329421	0.945486	1	8	basement membrane assembly	BP	1	1
GO:0071044	0.329421	0.945486	1	8	histone mRNA catabolic process	BP	1	1
GO:0072711	0.329421	0.945486	1	8	cellular response to hydroxyurea	BP	1	1
GO:0086010	0.329421	0.945486	1	8	membrane depolarization during action potential	BP	1	1
GO:0090042	0.329421	0.945486	1	8	tubulin deacetylation	BP	1	1
GO:0090207	0.329421	0.945486	1	8	regulation of triglyceride metabolic process	BP	1	1
GO:0090343	0.329421	0.945486	1	8	positive regulation of cell aging	BP	1	1
GO:0090594	0.329421	0.945486	1	8	inflammatory response to wounding	BP	1	1
GO:0150011	0.329421	0.945486	1	8	regulation of neuron projection arborization	BP	1	1
GO:1901679	0.329421	0.945486	1	8	nucleotide transmembrane transport	BP	1	1
GO:1902187	0.329421	0.945486	1	8	negative regulation of viral release from host cell	BP	1	1
GO:1903204	0.329421	0.945486	1	8	negative regulation of oxidative stress-induced neuron death	BP	1	1
GO:1903599	0.329421	0.945486	1	8	positive regulation of autophagy of mitochondrion	BP	1	1
GO:1904851	0.329421	0.945486	1	8	positive regulation of establishment of protein localization to telomere	BP	1	1
GO:1905907	0.329421	0.945486	1	8	negative regulation of amyloid fibril formation	BP	1	1
GO:1990498	0.329421	0.945486	1	8	mitotic spindle microtubule	CC	1	1
GO:0019752	0.330262	0.745018	24	445	carboxylic acid metabolic process	BP	1	1
GO:0006694	0.330648	0.821166	5	78	steroid biosynthetic process	BP	1	1
GO:0090257	0.330648	0.821166	5	78	regulation of muscle system process	BP	1	1
GO:0097190	0.331393	0.756663	17	308	apoptotic signaling pathway	BP	1	1
GO:0006082	0.331451	0.742592	25	465	organic acid metabolic process	BP	1	1
GO:0006353	0.334738	0.833363	4	60	DNA-templated transcription, termination	BP	1	1
GO:0001704	0.335897	0.853804	3	42	formation of primary germ layer	BP	1	1
GO:0006342	0.335897	0.853804	3	42	chromatin silencing	BP	1	1
GO:0007498	0.335897	0.853804	3	42	mesoderm development	BP	1	1
GO:0061077	0.335897	0.853804	3	42	chaperone-mediated protein folding	BP	1	1
GO:0062013	0.335897	0.853804	3	42	positive regulation of small molecule metabolic process	BP	1	1
GO:1905710	0.335897	0.853804	3	42	positive regulation of membrane permeability	BP	1	1
GO:0030003	0.337512	0.766482	12	212	cellular cation homeostasis	BP	1	1
GO:0032259	0.337512	0.766482	12	212	methylation	BP	1	1
GO:0031333	0.340408	0.813796	5	79	negative regulation of protein-containing complex assembly	BP	1	1
GO:0043292	0.340408	0.813796	5	79	contractile fiber	CC	1	1
GO:1903008	0.340408	0.813796	5	79	organelle disassembly	BP	1	1
GO:0061695	0.341079	0.772419	10	174	transferase complex, transferring phosphorus-containing groups	CC	1	1
GO:0099513	0.341166	0.748102	17	310	polymeric cytoskeletal fiber	CC	1	1
GO:2001234	0.34367	0.790001	7	117	negative regulation of apoptotic signaling pathway	BP	1	1
GO:0001570	0.345733	0.880341	2	25	vasculogenesis	BP	1	1
GO:0003208	0.345733	0.880341	2	25	cardiac ventricle morphogenesis	BP	1	1
GO:0004620	0.345733	0.880341	2	25	phospholipase activity	MF	1	1
GO:0051279	0.345733	0.880341	2	25	regulation of release of sequestered calcium ion into cytosol	BP	1	1
GO:0061614	0.345733	0.880341	2	25	pri-miRNA transcription by RNA polymerase II	BP	1	1
GO:0090311	0.345733	0.880341	2	25	regulation of protein deacetylation	BP	1	1
GO:0097110	0.345733	0.880341	2	25	scaffold protein binding	MF	1	1
GO:0097729	0.345733	0.880341	2	25	9+2 motile cilium	CC	1	1
GO:0098631	0.345733	0.880341	2	25	cell adhesion mediator activity	MF	1	1
GO:2000144	0.345733	0.880341	2	25	positive regulation of DNA-templated transcription, initiation	BP	1	1
GO:0006814	0.345962	0.825199	4	61	sodium ion transport	BP	1	1
GO:0050679	0.345962	0.825199	4	61	positive regulation of epithelial cell proliferation	BP	1	1
GO:0006695	0.349433	0.844589	3	43	cholesterol biosynthetic process	BP	1	1
GO:0035725	0.349433	0.844589	3	43	sodium ion transmembrane transport	BP	1	1
GO:0043574	0.349433	0.844589	3	43	peroxisomal transport	BP	1	1
GO:0046660	0.349433	0.844589	3	43	female sex differentiation	BP	1	1
GO:0046683	0.349433	0.844589	3	43	response to organophosphorus	BP	1	1
GO:0048593	0.349433	0.844589	3	43	camera-type eye morphogenesis	BP	1	1
GO:0098862	0.349433	0.844589	3	43	cluster of actin-based cell projections	CC	1	1
GO:1902653	0.349433	0.844589	3	43	secondary alcohol biosynthetic process	BP	1	1
GO:1903409	0.349433	0.844589	3	43	reactive oxygen species biosynthetic process	BP	1	1
GO:1904356	0.349433	0.844589	3	43	regulation of telomere maintenance via telomere lengthening	BP	1	1
GO:0046395	0.351681	0.793099	6	99	carboxylic acid catabolic process	BP	1	1
GO:0006399	0.351691	0.783513	7	118	tRNA metabolic process	BP	1	1
GO:0015075	0.352073	0.743775	15	273	ion transmembrane transporter activity	MF	1	1
GO:0006873	0.355292	0.751229	12	215	cellular ion homeostasis	BP	1	1
GO:0021987	0.357192	0.816885	4	62	cerebral cortex development	BP	1	1
GO:0031490	0.357192	0.816885	4	62	chromatin DNA binding	MF	1	1
GO:0051087	0.357192	0.816885	4	62	chaperone binding	MF	1	1
GO:0051147	0.357192	0.816885	4	62	regulation of muscle cell differentiation	BP	1	1
GO:0006914	0.357492	0.731331	18	333	autophagy	BP	1	1
GO:0061919	0.357492	0.731331	18	333	process utilizing autophagic mechanism	BP	1	1
GO:0051054	0.359731	0.77695	7	119	positive regulation of DNA metabolic process	BP	1	1
GO:0006289	0.359985	0.798709	5	81	nucleotide-excision repair	BP	1	1
GO:0015934	0.360474	0.78607	6	100	large ribosomal subunit	CC	1	1
GO:0000097	0.362113	0.932119	1	9	sulfur amino acid biosynthetic process	BP	1	1
GO:0000145	0.362113	0.932119	1	9	exocyst	CC	1	1
GO:0000782	0.362113	0.932119	1	9	telomere cap complex	CC	1	1
GO:0000783	0.362113	0.932119	1	9	nuclear telomere cap complex	CC	1	1
GO:0000805	0.362113	0.932119	1	9	X chromosome	CC	1	1
GO:0001401	0.362113	0.932119	1	9	SAM complex	CC	1	1
GO:0001833	0.362113	0.932119	1	9	inner cell mass cell proliferation	BP	1	1
GO:0003309	0.362113	0.932119	1	9	type B pancreatic cell differentiation	BP	1	1
GO:0003323	0.362113	0.932119	1	9	type B pancreatic cell development	BP	1	1
GO:0003841	0.362113	0.932119	1	9	1-acylglycerol-3-phosphate O-acyltransferase activity	MF	1	1
GO:0003950	0.362113	0.932119	1	9	NAD+ ADP-ribosyltransferase activity	MF	1	1
GO:0004596	0.362113	0.932119	1	9	peptide alpha-N-acetyltransferase activity	MF	1	1
GO:0005049	0.362113	0.932119	1	9	nuclear export signal receptor activity	MF	1	1
GO:0005675	0.362113	0.932119	1	9	transcription factor TFIIH holo complex	CC	1	1
GO:0005751	0.362113	0.932119	1	9	mitochondrial respiratory chain complex IV	CC	1	1
GO:0006335	0.362113	0.932119	1	9	DNA replication-dependent nucleosome assembly	BP	1	1
GO:0006555	0.362113	0.932119	1	9	methionine metabolic process	BP	1	1
GO:0006750	0.362113	0.932119	1	9	glutathione biosynthetic process	BP	1	1
GO:0009200	0.362113	0.932119	1	9	deoxyribonucleoside triphosphate metabolic process	BP	1	1
GO:0009209	0.362113	0.932119	1	9	pyrimidine ribonucleoside triphosphate biosynthetic process	BP	1	1
GO:0015301	0.362113	0.932119	1	9	anion:anion antiporter activity	MF	1	1
GO:0016405	0.362113	0.932119	1	9	CoA-ligase activity	MF	1	1
GO:0016471	0.362113	0.932119	1	9	vacuolar proton-transporting V-type ATPase complex	CC	1	1
GO:0019200	0.362113	0.932119	1	9	carbohydrate kinase activity	MF	1	1
GO:0019896	0.362113	0.932119	1	9	axonal transport of mitochondrion	BP	1	1
GO:0021801	0.362113	0.932119	1	9	cerebral cortex radial glia guided migration	BP	1	1
GO:0022030	0.362113	0.932119	1	9	telencephalon glial cell migration	BP	1	1
GO:0022400	0.362113	0.932119	1	9	regulation of rhodopsin mediated signaling pathway	BP	1	1
GO:0030947	0.362113	0.932119	1	9	regulation of vascular endothelial growth factor receptor signaling pathway	BP	1	1
GO:0031414	0.362113	0.932119	1	9	N-terminal protein acetyltransferase complex	CC	1	1
GO:0031935	0.362113	0.932119	1	9	regulation of chromatin silencing	BP	1	1
GO:0032770	0.362113	0.932119	1	9	positive regulation of monooxygenase activity	BP	1	1
GO:0034723	0.362113	0.932119	1	9	DNA replication-dependent nucleosome organization	BP	1	1
GO:0035635	0.362113	0.932119	1	9	entry of bacterium into host cell	BP	1	1
GO:0036444	0.362113	0.932119	1	9	calcium import into the mitochondrion	BP	1	1
GO:0042171	0.362113	0.932119	1	9	lysophosphatidic acid acyltransferase activity	MF	1	1
GO:0043171	0.362113	0.932119	1	9	peptide catabolic process	BP	1	1
GO:0043174	0.362113	0.932119	1	9	nucleoside salvage	BP	1	1
GO:0043619	0.362113	0.932119	1	9	regulation of transcription from RNA polymerase II promoter in response to oxidative stress	BP	1	1
GO:0044804	0.362113	0.932119	1	9	autophagy of nucleus	BP	1	1
GO:0045672	0.362113	0.932119	1	9	positive regulation of osteoclast differentiation	BP	1	1
GO:0045876	0.362113	0.932119	1	9	positive regulation of sister chromatid cohesion	BP	1	1
GO:0045933	0.362113	0.932119	1	9	positive regulation of muscle contraction	BP	1	1
GO:0046036	0.362113	0.932119	1	9	CTP metabolic process	BP	1	1
GO:0046134	0.362113	0.932119	1	9	pyrimidine nucleoside biosynthetic process	BP	1	1
GO:0046485	0.362113	0.932119	1	9	ether lipid metabolic process	BP	1	1
GO:0046500	0.362113	0.932119	1	9	S-adenosylmethionine metabolic process	BP	1	1
GO:0046635	0.362113	0.932119	1	9	positive regulation of alpha-beta T cell activation	BP	1	1
GO:0046697	0.362113	0.932119	1	9	decidualization	BP	1	1
GO:0048385	0.362113	0.932119	1	9	regulation of retinoic acid receptor signaling pathway	BP	1	1
GO:0060343	0.362113	0.932119	1	9	trabecula formation	BP	1	1
GO:0060575	0.362113	0.932119	1	9	intestinal epithelial cell differentiation	BP	1	1
GO:0061700	0.362113	0.932119	1	9	GATOR2 complex	CC	1	1
GO:0061709	0.362113	0.932119	1	9	reticulophagy	BP	1	1
GO:0070168	0.362113	0.932119	1	9	negative regulation of biomineral tissue development	BP	1	1
GO:0070203	0.362113	0.932119	1	9	regulation of establishment of protein localization to telomere	BP	1	1
GO:0071305	0.362113	0.932119	1	9	cellular response to vitamin D	BP	1	1
GO:0071564	0.362113	0.932119	1	9	npBAF complex	CC	1	1
GO:0072542	0.362113	0.932119	1	9	protein phosphatase activator activity	MF	1	1
GO:0072710	0.362113	0.932119	1	9	response to hydroxyurea	BP	1	1
GO:0090083	0.362113	0.932119	1	9	regulation of inclusion body assembly	BP	1	1
GO:0110150	0.362113	0.932119	1	9	negative regulation of biomineralization	BP	1	1
GO:0110156	0.362113	0.932119	1	9	methylguanosine-cap decapping	BP	1	1
GO:0140275	0.362113	0.932119	1	9	MIB complex	CC	1	1
GO:0140323	0.362113	0.932119	1	9	solute:anion antiporter activity	MF	1	1
GO:0140445	0.362113	0.932119	1	9	chromosome, telomeric repeat region	CC	1	1
GO:0150146	0.362113	0.932119	1	9	cell junction disassembly	BP	1	1
GO:1901978	0.362113	0.932119	1	9	positive regulation of cell cycle checkpoint	BP	1	1
GO:1902176	0.362113	0.932119	1	9	negative regulation of oxidative stress-induced intrinsic apoptotic signaling pathway	BP	1	1
GO:1903025	0.362113	0.932119	1	9	regulation of RNA polymerase II regulatory region sequence-specific DNA binding	BP	1	1
GO:2000434	0.362113	0.932119	1	9	regulation of protein neddylation	BP	1	1
GO:0006766	0.36294	0.835162	3	44	vitamin metabolic process	BP	1	1
GO:0031060	0.36294	0.835162	3	44	regulation of histone methylation	BP	1	1
GO:0032580	0.36294	0.835162	3	44	Golgi cisterna membrane	CC	1	1
GO:0033260	0.36294	0.835162	3	44	nuclear DNA replication	BP	1	1
GO:0051536	0.36294	0.835162	3	44	iron-sulfur cluster binding	MF	1	1
GO:0051540	0.36294	0.835162	3	44	metal cluster binding	MF	1	1
GO:0005484	0.363657	0.869353	2	26	SNAP receptor activity	MF	1	1
GO:0005871	0.363657	0.869353	2	26	kinesin complex	CC	1	1
GO:0006363	0.363657	0.869353	2	26	termination of RNA polymerase I transcription	BP	1	1
GO:0006734	0.363657	0.869353	2	26	NADH metabolic process	BP	1	1
GO:0016879	0.363657	0.869353	2	26	ligase activity, forming carbon-nitrogen bonds	MF	1	1
GO:0019955	0.363657	0.869353	2	26	cytokine binding	MF	1	1
GO:0030500	0.363657	0.869353	2	26	regulation of bone mineralization	BP	1	1
GO:0031062	0.363657	0.869353	2	26	positive regulation of histone methylation	BP	1	1
GO:0050732	0.363657	0.869353	2	26	negative regulation of peptidyl-tyrosine phosphorylation	BP	1	1
GO:0060395	0.363657	0.869353	2	26	SMAD protein signal transduction	BP	1	1
GO:0071466	0.363657	0.869353	2	26	cellular response to xenobiotic stimulus	BP	1	1
GO:1901570	0.363657	0.869353	2	26	fatty acid derivative biosynthetic process	BP	1	1
GO:2000378	0.363657	0.869353	2	26	negative regulation of reactive oxygen species metabolic process	BP	1	1
GO:0055080	0.363896	0.739906	13	236	cation homeostasis	BP	1	1
GO:0005774	0.367231	0.740857	12	217	vacuolar membrane	CC	1	1
GO:0006875	0.367372	0.750097	10	178	cellular metal ion homeostasis	BP	1	1
GO:0005216	0.369789	0.791002	5	82	ion channel activity	MF	1	1
GO:0009132	0.369789	0.791002	5	82	nucleoside diphosphate metabolic process	BP	1	1
GO:0060047	0.369789	0.791002	5	82	heart contraction	BP	1	1
GO:0031982	0.37279	0.673658	87	1725	vesicle	CC	1	1
GO:0000775	0.373216	0.757679	8	140	chromosome, centromeric region	CC	1	1
GO:0098771	0.375373	0.729802	13	238	inorganic ion homeostasis	BP	1	1
GO:0001824	0.376403	0.825535	3	45	blastocyst development	BP	1	1
GO:0005657	0.376403	0.825535	3	45	replication fork	CC	1	1
GO:0000776	0.378094	0.771756	6	102	kinetochore	CC	1	1
GO:0008134	0.378308	0.708355	20	377	transcription factor binding	MF	1	1
GO:0030307	0.379596	0.783191	5	83	positive regulation of cell growth	BP	1	1
GO:1990351	0.379596	0.783191	5	83	transporter complex	CC	1	1
GO:0071326	0.379638	0.799837	4	64	cellular response to monosaccharide stimulus	BP	1	1
GO:0071331	0.379638	0.799837	4	64	cellular response to hexose stimulus	BP	1	1
GO:0071333	0.379638	0.799837	4	64	cellular response to glucose stimulus	BP	1	1
GO:0006518	0.380403	0.694204	28	537	peptide metabolic process	BP	1	1
GO:2001233	0.380611	0.73865	10	180	regulation of apoptotic signaling pathway	BP	1	1
GO:0000786	0.381391	0.858027	2	27	nucleosome	CC	1	1
GO:0003899	0.381391	0.858027	2	27	DNA-directed 5'-3' RNA polymerase activity	MF	1	1
GO:0006099	0.381391	0.858027	2	27	tricarboxylic acid cycle	BP	1	1
GO:0007099	0.381391	0.858027	2	27	centriole replication	BP	1	1
GO:0007631	0.381391	0.858027	2	27	feeding behavior	BP	1	1
GO:0010823	0.381391	0.858027	2	27	negative regulation of mitochondrion organization	BP	1	1
GO:0016528	0.381391	0.858027	2	27	sarcoplasm	CC	1	1
GO:0019320	0.381391	0.858027	2	27	hexose catabolic process	BP	1	1
GO:0032410	0.381391	0.858027	2	27	negative regulation of transporter activity	BP	1	1
GO:0042398	0.381391	0.858027	2	27	cellular modified amino acid biosynthetic process	BP	1	1
GO:0043014	0.381391	0.858027	2	27	alpha-tubulin binding	MF	1	1
GO:0046540	0.381391	0.858027	2	27	U4/U6 x U5 tri-snRNP complex	CC	1	1
GO:0051084	0.381391	0.858027	2	27	'de novo' posttranslational protein folding	BP	1	1
GO:0051452	0.381391	0.858027	2	27	intracellular pH reduction	BP	1	1
GO:0097526	0.381391	0.858027	2	27	spliceosomal tri-snRNP complex	CC	1	1
GO:2001238	0.381391	0.858027	2	27	positive regulation of extrinsic apoptotic signaling pathway	BP	1	1
GO:0010970	0.386913	0.764477	6	103	transport along microtubule	BP	1	1
GO:0072331	0.387247	0.732861	10	181	signal transduction by p53 class mediator	BP	1	1
GO:1990904	0.388206	0.68696	28	539	ribonucleoprotein complex	CC	1	1
GO:0000075	0.388207	0.744913	8	142	cell cycle checkpoint	BP	1	1
GO:0090276	0.389398	0.775283	5	84	regulation of peptide hormone secretion	BP	1	1
GO:1902904	0.389398	0.775283	5	84	negative regulation of supramolecular fiber organization	BP	1	1
GO:0016126	0.389807	0.815721	3	46	sterol biosynthetic process	BP	1	1
GO:0034766	0.389807	0.815721	3	46	negative regulation of ion transmembrane transport	BP	1	1
GO:0035578	0.389807	0.815721	3	46	azurophil granule lumen	CC	1	1
[truncated: 15,855 more rows]

## Sheet: GO_seq_FAST
category	over_represented_pvalue	under_represented_pvalue	numDEInCat	numInCat	term	ontology	p_adjust_over_represented	p_adjust_under_represented	Perc
GO:0003700	4.46e-23	1	213	433	DNA-binding transcription factor activity	MF	7.97e-19	1	0.491917
GO:0000981	1.28e-22	1	206	417	DNA-binding transcription factor activity, RNA polymerase II-specific	MF	1.14e-18	1	0.494005
GO:0000977	1.07e-17	1	207	453	RNA polymerase II transcription regulatory region sequence-specific DNA binding	MF	6.39e-14	1	0.456954
GO:0000976	2.36e-16	1	225	515	transcription regulatory region sequence-specific DNA binding	MF	8.41e-13	1	0.436893
GO:0001067	2.36e-16	1	225	515	regulatory region nucleic acid binding	MF	8.41e-13	1	0.436893
GO:0140110	6.05e-16	1	299	738	transcription regulator activity	MF	1.8e-12	1	0.405149
GO:0031224	8.56e-16	1	556	1555	intrinsic component of membrane	CC	2.18e-12	1	0.357556
GO:0005886	9.79e-15	1	564	1598	plasma membrane	CC	2.19e-11	1	0.352941
GO:0050794	1.17e-14	1	1371	4443	regulation of cellular process	BP	2.31e-11	1	0.308575
GO:1990837	1.29e-14	1	233	554	sequence-specific double-stranded DNA binding	MF	2.31e-11	1	0.420578
GO:0016021	1.46e-14	1	538	1515	integral component of membrane	CC	2.37e-11	1	0.355116
GO:0000987	3.1e-14	1	178	398	cis-regulatory region sequence-specific DNA binding	MF	4.61e-11	1	0.447236
GO:0023052	3.66e-14	1	790	2372	signaling	BP	5.02e-11	1	0.333052
GO:0000978	1.03e-13	1	173	388	RNA polymerase II cis-regulatory region sequence-specific DNA binding	MF	1.31e-10	1	0.445876
GO:0071944	1.57e-13	1	594	1718	cell periphery	CC	1.86e-10	1	0.345751
GO:0007154	1.68e-13	1	790	2385	cell communication	BP	1.88e-10	1	0.331237
GO:0043565	3.31e-13	1	248	613	sequence-specific DNA binding	MF	3.47e-10	1	0.404568
GO:0065007	2.7e-12	1	1485	4923	biological regulation	BP	2.67e-09	1	0.301645
GO:0050789	3.11e-12	1	1417	4669	regulation of biological process	BP	2.92e-09	1	0.303491
GO:0007165	6.89e-12	1	723	2187	signal transduction	BP	6.15e-09	1	0.33059
GO:0007399	8.5e-12	1	381	1047	nervous system development	BP	7.23e-09	1	0.363897
GO:0003690	2.14e-11	1	240	609	double-stranded DNA binding	MF	1.73e-08	1	0.394089
GO:0048731	2.4e-11	1	624	1860	system development	BP	1.87e-08	1	0.335484
GO:0031226	5.01e-11	1	149	342	intrinsic component of plasma membrane	CC	3.72e-08	1	0.435673
GO:0043169	2.13e-10	1	590	1764	cation binding	MF	1.52e-07	1	0.334467
GO:0005887	2.27e-10	1	139	319	integral component of plasma membrane	CC	1.56e-07	1	0.435737
GO:0046872	2.93e-10	1	580	1733	metal ion binding	MF	1.94e-07	1	0.33468
GO:0048856	3.62e-10	1	735	2266	anatomical structure development	BP	2.31e-07	1	0.32436
GO:0070887	6.72e-10	1	455	1321	cellular response to chemical stimulus	BP	4.13e-07	1	0.344436
GO:0022008	9.36e-10	1	274	736	neurogenesis	BP	5.57e-07	1	0.372283
GO:0007275	1.26e-09	1	681	2092	multicellular organism development	BP	7.19e-07	1	0.325526
GO:0048699	1.29e-09	1	261	697	generation of neurons	BP	7.19e-07	1	0.374462
GO:0030182	1.67e-09	1	242	639	neuron differentiation	BP	9.04e-07	1	0.378717
GO:0001217	2.45e-09	1	64	121	DNA-binding transcription repressor activity	MF	1.28e-06	1	0.528926
GO:0071310	2.67e-09	1	381	1088	cellular response to organic substance	BP	1.36e-06	1	0.350184
GO:0032501	2.93e-09	1	833	2630	multicellular organismal process	BP	1.45e-06	1	0.31673
GO:0043167	3.57e-09	1	813	2562	ion binding	MF	1.72e-06	1	0.31733
GO:0006357	4.62e-09	1	380	1089	regulation of transcription by RNA polymerase II	BP	2.17e-06	1	0.348944
GO:0001227	4.81e-09	1	63	120	DNA-binding transcription repressor activity, RNA polymerase II-specific	MF	2.2e-06	1	0.525
GO:0051716	6.41e-09	1	905	2893	cellular response to stimulus	BP	2.86e-06	1	0.312824
GO:0048468	1.63e-08	1	308	864	cell development	BP	7.11e-06	1	0.356481
GO:0050793	2.1e-08	1	344	983	regulation of developmental process	BP	8.92e-06	1	0.349949
GO:0032502	2.75e-08	1	783	2480	developmental process	BP	1.14e-05	1	0.315726
GO:0038023	4.89e-08	1	82	177	signaling receptor activity	MF	1.92e-05	1	0.463277
GO:0060089	4.89e-08	1	82	177	molecular transducer activity	MF	1.92e-05	1	0.463277
GO:0030154	4.96e-08	1	522	1585	cell differentiation	BP	1.92e-05	1	0.329338
GO:0001216	1.29e-07	1	67	139	DNA-binding transcription activator activity	MF	4.89e-05	1	0.482014
GO:0009653	1.4e-07	1	359	1048	anatomical structure morphogenesis	BP	5.21e-05	1	0.342557
GO:0048666	1.5e-07	1	202	541	neuron development	BP	5.48e-05	1	0.373383
GO:0051239	1.57e-07	1	325	937	regulation of multicellular organismal process	BP	5.62e-05	1	0.346852
GO:0007166	2.19e-07	1	375	1105	cell surface receptor signaling pathway	BP	7.66e-05	1	0.339367
GO:0098936	2.24e-07	1	21	28	intrinsic component of postsynaptic membrane	CC	7.69e-05	1	0.75
GO:0001228	2.31e-07	1	66	138	DNA-binding transcription activator activity, RNA polymerase II-specific	MF	7.73e-05	1	0.478261
GO:0010646	2.37e-07	1	479	1455	regulation of cell communication	BP	7.73e-05	1	0.32921
GO:0023051	2.38e-07	1	484	1472	regulation of signaling	BP	7.73e-05	1	0.328804
GO:0031175	4.74e-07	1	186	498	neuron projection development	BP	0.00015127	1	0.373494
GO:0000902	5.05e-07	1	175	464	cell morphogenesis	BP	0.00015831	1	0.377155
GO:0006366	5.62e-07	1	402	1204	transcription by RNA polymerase II	BP	0.00017132	1	0.333887
GO:0010033	5.66e-07	1	448	1359	response to organic substance	BP	0.00017132	1	0.329654
GO:0031323	6.26e-07	1	866	2812	regulation of cellular metabolic process	BP	0.00018613	1	0.307966
GO:0004888	8.86e-07	1	59	123	transmembrane signaling receptor activity	MF	0.00025922	1	0.479675
GO:0048667	9.77e-07	0.999999	118	293	cell morphogenesis involved in neuron differentiation	BP	0.00028134	1	0.40273
GO:0048869	1.22e-06	0.999999	526	1633	cellular developmental process	BP	0.0003457	1	0.322107
GO:0006355	1.36e-06	0.999999	497	1535	regulation of transcription, DNA-templated	BP	0.00037997	1	0.323779
GO:0048812	1.39e-06	0.999999	129	328	neuron projection morphogenesis	BP	0.00038215	1	0.393293
GO:1903506	1.49e-06	0.999999	497	1536	regulation of nucleic acid-templated transcription	BP	0.00039675	1	0.323568
GO:0050896	1.49e-06	0.999999	1024	3389	response to stimulus	BP	0.00039675	1	0.302154
GO:0000904	1.59e-06	0.999999	135	347	cell morphogenesis involved in differentiation	BP	0.00041362	1	0.389049
GO:0035556	1.6e-06	0.999999	387	1164	intracellular signal transduction	BP	0.00041362	1	0.332474
GO:2001141	1.63e-06	0.999999	497	1537	regulation of RNA biosynthetic process	BP	0.00041481	1	0.323357
GO:0061564	1.72e-06	0.999999	101	245	axon development	BP	0.00043135	1	0.412245
GO:0051094	1.76e-06	0.999999	183	497	positive regulation of developmental process	BP	0.00043135	1	0.368209
GO:0042221	1.76e-06	0.999999	546	1706	response to chemical	BP	0.00043135	1	0.320047
GO:0080090	1.85e-06	0.999999	826	2685	regulation of primary metabolic process	BP	0.00044516	1	0.307635
GO:0045211	1.97e-06	0.999999	45	88	postsynaptic membrane	CC	0.00046964	1	0.511364
GO:0006468	2.11e-06	0.999999	241	684	protein phosphorylation	BP	0.00049482	1	0.352339
GO:0048522	2.17e-06	0.999998	775	2507	positive regulation of cellular process	BP	0.00050344	1	0.309134
GO:0120039	2.39e-06	0.999999	131	337	plasma membrane bounded cell projection morphogenesis	BP	0.00054768	1	0.388724
GO:0003677	2.44e-06	0.999998	358	1071	DNA binding	MF	0.00055051	1	0.334267
GO:0007409	2.49e-06	0.999999	94	226	axonogenesis	BP	0.00055509	1	0.415929
GO:0009966	2.86e-06	0.999998	427	1305	regulation of signal transduction	BP	0.00063047	1	0.327203
GO:0140096	3.42e-06	0.999998	357	1071	catalytic activity, acting on a protein	MF	0.00074368	1	0.333333
GO:0099240	3.7e-06	0.999999	25	40	intrinsic component of synaptic membrane	CC	0.00079586	1	0.625
GO:0034330	3.94e-06	0.999998	117	297	cell junction organization	BP	0.00083656	1	0.393939
GO:0022603	3.98e-06	0.999998	153	408	regulation of anatomical structure morphogenesis	BP	0.00083656	1	0.375
GO:0048858	4.11e-06	0.999998	131	340	cell projection morphogenesis	BP	0.00085345	1	0.385294
GO:0006464	4.43e-06	0.999997	623	1984	cellular protein modification process	BP	0.00089891	1	0.314012
GO:0036211	4.43e-06	0.999997	623	1984	protein modification process	BP	0.00089891	1	0.314012
GO:0099055	4.54e-06	0.999999	18	25	integral component of postsynaptic membrane	CC	0.00090541	1	0.72
GO:0051093	4.56e-06	0.999997	122	313	negative regulation of developmental process	BP	0.00090541	1	0.389776
GO:0006928	5.71e-06	0.999996	270	787	movement of cell or subcellular component	BP	0.00112082	1	0.343075
GO:0045833	7.36e-06	0.999999	21	32	negative regulation of lipid metabolic process	BP	0.00142847	1	0.65625
GO:0048518	7.62e-06	0.999994	818	2677	positive regulation of biological process	BP	0.0014635	1	0.305566
GO:0042995	8.17e-06	0.999994	311	926	cell projection	CC	0.0015519	1	0.335853
GO:1901701	8.37e-06	0.999995	179	495	cellular response to oxygen-containing compound	BP	0.00157208	1	0.361616
GO:0016773	1.12e-05	0.999993	122	318	phosphotransferase activity, alcohol group as acceptor	MF	0.0020857	1	0.383648
GO:0031326	1.21e-05	0.999991	593	1893	regulation of cellular biosynthetic process	BP	0.00223032	1	0.313259
GO:0018212	1.23e-05	0.999995	56	123	peptidyl-tyrosine modification	BP	0.00223565	1	0.455285
GO:0043235	1.25e-05	0.999995	48	101	receptor complex	CC	0.00223565	1	0.475248
GO:0099699	1.25e-05	0.999997	22	35	integral component of synaptic membrane	CC	0.00223565	1	0.628571
GO:0098948	1.29e-05	0.999998	16	22	intrinsic component of postsynaptic specialization membrane	CC	0.00227674	1	0.727273
GO:0045596	1.4e-05	0.999992	95	237	negative regulation of cell differentiation	BP	0.00245183	1	0.400844
GO:0045595	1.51e-05	0.99999	225	648	regulation of cell differentiation	BP	0.0026173	1	0.347222
GO:0003008	1.87e-05	0.999988	189	533	system process	BP	0.00318305	1	0.354597
GO:0003205	1.87e-05	0.999994	34	65	cardiac chamber development	BP	0.00318305	1	0.523077
GO:0040011	1.96e-05	0.999987	228	660	locomotion	BP	0.00329321	1	0.345455
GO:0099536	2.01e-05	0.999989	102	260	synaptic signaling	BP	0.00335465	1	0.392308
GO:0007186	2.06e-05	0.999989	83	203	G protein-coupled receptor signaling pathway	BP	0.00337926	1	0.408867
GO:0099537	2.06e-05	0.999989	98	248	trans-synaptic signaling	BP	0.00337926	1	0.395161
GO:0071495	2.26e-05	0.999985	208	596	cellular response to endogenous stimulus	BP	0.00366335	1	0.348993
GO:0004672	2.38e-05	0.999987	104	267	protein kinase activity	MF	0.00383056	1	0.389513
GO:0006351	2.42e-05	0.999981	522	1656	transcription, DNA-templated	BP	0.00383943	1	0.315217
GO:0003279	2.45e-05	0.999993	27	48	cardiac septum development	BP	0.00383943	1	0.5625
GO:0043005	2.47e-05	0.999983	205	587	neuron projection	CC	0.00383943	1	0.349233
GO:0032989	2.51e-05	0.999985	140	379	cellular component morphogenesis	BP	0.00383943	1	0.369393
GO:0007268	2.52e-05	0.999986	97	246	chemical synaptic transmission	BP	0.00383943	1	0.394309
GO:0098916	2.52e-05	0.999986	97	246	anterograde trans-synaptic signaling	BP	0.00383943	1	0.394309
GO:0032990	2.6e-05	0.999984	131	351	cell part morphogenesis	BP	0.00390692	1	0.373219
GO:0097659	2.6e-05	0.99998	522	1657	nucleic acid-templated transcription	BP	0.00390692	1	0.315027
GO:0018108	2.64e-05	0.999988	54	120	peptidyl-tyrosine phosphorylation	BP	0.00392735	1	0.45
GO:0007155	2.77e-05	0.999982	160	443	cell adhesion	BP	0.00408238	1	0.361174
GO:0035295	3.06e-05	0.999981	138	374	tube development	BP	0.00447224	1	0.368984
GO:0043549	3.09e-05	0.999981	144	393	regulation of kinase activity	BP	0.0044877	1	0.366412
GO:0032774	3.26e-05	0.999975	522	1660	RNA biosynthetic process	BP	0.00468456	1	0.314458
GO:0051252	3.28e-05	0.999975	539	1719	regulation of RNA metabolic process	BP	0.00468456	1	0.313554
GO:0009889	3.34e-05	0.999974	601	1935	regulation of biosynthetic process	BP	0.00470315	1	0.310594
GO:0048589	3.35e-05	0.999981	106	275	developmental growth	BP	0.00470315	1	0.385455
GO:0051171	3.52e-05	0.999972	788	2594	regulation of nitrogen compound metabolic process	BP	0.00490275	1	0.303778
GO:0022610	3.65e-05	0.999977	160	445	biological adhesion	BP	0.00502105	1	0.359551
GO:0099146	3.66e-05	0.999996	14	19	intrinsic component of postsynaptic density membrane	CC	0.00502105	1	0.736842
GO:0007167	3.75e-05	0.999976	159	442	enzyme linked receptor protein signaling pathway	BP	0.00510405	1	0.359729
GO:0010556	3.87e-05	0.99997	572	1836	regulation of macromolecule biosynthetic process	BP	0.00523978	1	0.311547
GO:0003002	4.16e-05	0.999983	47	102	regionalization	BP	0.00558489	1	0.460784
GO:2000026	4.58e-05	0.99997	180	511	regulation of multicellular organismal development	BP	0.00610724	1	0.35225
GO:0040007	4.65e-05	0.99997	156	434	growth	BP	0.0061485	1	0.359447
GO:0045597	4.71e-05	0.999971	125	336	positive regulation of cell differentiation	BP	0.0061874	1	0.372024
GO:0045202	5.07e-05	0.999966	201	580	synapse	CC	0.00660533	1	0.346552
GO:0065009	5.18e-05	0.99996	432	1356	regulation of molecular function	BP	0.00670494	1	0.318584
GO:0048583	5.35e-05	0.999958	516	1646	regulation of response to stimulus	BP	0.00684978	1	0.313487
GO:0098609	5.37e-05	0.99997	96	247	cell-cell adhesion	BP	0.00684978	1	0.388664
GO:0016301	5.75e-05	0.999964	130	353	kinase activity	MF	0.00727974	1	0.368272
GO:0007267	5.92e-05	0.999959	218	637	cell-cell signaling	BP	0.00744366	1	0.342229
GO:0060840	6.14e-05	0.999984	23	40	artery development	BP	0.00760712	1	0.575
GO:0072073	6.14e-05	0.999984	23	40	kidney epithelium development	BP	0.00760712	1	0.575
GO:0016477	6.29e-05	0.999958	186	533	cell migration	BP	0.00771956	1	0.348968
GO:0003018	6.31e-05	0.999978	34	68	vascular process in circulatory system	BP	0.00771956	1	0.5
GO:0003206	6.48e-05	0.999982	25	45	cardiac chamber morphogenesis	BP	0.00787041	1	0.555556
GO:2000112	6.71e-05	0.999947	566	1823	regulation of cellular macromolecule biosynthetic process	BP	0.0080913	1	0.310477
GO:0030334	6.85e-05	0.999958	122	329	regulation of cell migration	BP	0.00820224	1	0.370821
GO:0016740	7.03e-05	0.999947	360	1114	transferase activity	MF	0.00832383	1	0.32316
GO:0098563	7.04e-05	0.999988	16	24	intrinsic component of synaptic vesicle membrane	CC	0.00832383	1	0.666667
GO:0048585	7.66e-05	0.999946	227	669	negative regulation of response to stimulus	BP	0.00899742	1	0.339312
GO:0004713	8.02e-05	0.999975	28	53	protein tyrosine kinase activity	MF	0.00936391	1	0.528302
GO:0004930	8.27e-05	0.999975	26	48	G protein-coupled receptor activity	MF	0.00946608	1	0.541667
GO:0030672	8.27e-05	0.999975	26	48	synaptic vesicle membrane	CC	0.00946608	1	0.541667
GO:0099501	8.27e-05	0.999975	26	48	exocytic vesicle membrane	CC	0.00946608	1	0.541667
GO:0071900	8.37e-05	0.999953	88	225	regulation of protein serine/threonine kinase activity	BP	0.0095125	1	0.391111
GO:0030054	8.85e-05	0.999935	295	897	cell junction	CC	0.0100022	1	0.328874
GO:0097060	8.97e-05	0.999957	58	136	synaptic membrane	CC	0.0100757	1	0.426471
GO:0099060	9.1e-05	0.999987	14	20	integral component of postsynaptic specialization membrane	CC	0.0101524	1	0.7
GO:0010648	9.94e-05	0.999931	205	599	negative regulation of cell communication	BP	0.0109761	1	0.342237
GO:0060411	9.98e-05	0.999979	18	29	cardiac septum morphogenesis	BP	0.0109761	1	0.62069
GO:0030136	0.00010021	0.999958	42	91	clathrin-coated vesicle	CC	0.0109761	1	0.461538
GO:0035239	0.00011028	0.999933	114	307	tube morphogenesis	BP	0.0120024	1	0.371336
GO:0023057	0.00011093	0.999923	205	600	negative regulation of signaling	BP	0.0120024	1	0.341667
GO:0051241	0.00012326	0.999924	116	314	negative regulation of multicellular organismal process	BP	0.0131857	1	0.369427
GO:0098802	0.00012334	0.99996	28	54	plasma membrane signaling receptor complex	CC	0.0131857	1	0.518519
GO:1901699	0.00012595	0.999923	115	311	cellular response to nitrogen compound	BP	0.0133844	1	0.369775
GO:0001932	0.00013669	0.999908	172	494	regulation of protein phosphorylation	BP	0.0143552	1	0.348178
GO:0051240	0.00013669	0.999908	172	494	positive regulation of multicellular organismal process	BP	0.0143552	1	0.348178
GO:0120025	0.00014479	0.999893	291	889	plasma membrane bounded cell projection	CC	0.0151164	1	0.327334
GO:1901700	0.00015327	0.999891	228	679	response to oxygen-containing compound	BP	0.0159089	1	0.335788
GO:0009719	0.00015959	0.999886	233	696	response to endogenous stimulus	BP	0.0164687	1	0.33477
GO:0009887	0.00017332	0.999888	137	383	animal organ morphogenesis	BP	0.0176028	1	0.357702
GO:0009953	0.00017356	0.999968	15	23	dorsal/ventral pattern formation	BP	0.0176028	1	0.652174
GO:0042325	0.00017402	0.999878	201	591	regulation of phosphorylation	BP	0.0176028	1	0.340102
GO:0043412	0.00017452	0.99986	642	2104	macromolecule modification	BP	0.0176028	1	0.305133
GO:0019222	0.0001769	0.999855	924	3107	regulation of metabolic process	BP	0.0177208	1	0.297393
GO:0043405	0.00017767	0.999913	56	133	regulation of MAP kinase activity	BP	0.0177208	1	0.421053
GO:0051338	0.0001836	0.999876	162	464	regulation of transferase activity	BP	0.0182104	1	0.349138
GO:0019220	0.00018786	0.999865	231	691	regulation of phosphate metabolic process	BP	0.0183554	1	0.334298
GO:0051174	0.00018786	0.999865	231	691	regulation of phosphorus metabolic process	BP	0.0183554	1	0.334298
GO:0001568	0.00018815	0.999889	94	248	blood vessel development	BP	0.0183554	1	0.379032
GO:0016020	0.00019979	0.999835	1051	3567	membrane	CC	0.0193853	1	0.294645
GO:2000145	0.00020131	0.999871	126	349	regulation of cell motility	BP	0.0194271	1	0.361032
GO:0023056	0.00020759	0.99985	234	702	positive regulation of signaling	BP	0.0199254	1	0.333333
GO:0051270	0.00020892	0.999864	135	378	regulation of cellular component movement	BP	0.0199454	1	0.357143
GO:0060348	0.00022416	0.99991	36	77	bone development	BP	0.0211854	1	0.467532
GO:0006935	0.00022457	0.999872	81	209	chemotaxis	BP	0.0211854	1	0.38756
GO:1902531	0.00022547	0.999835	255	773	regulation of intracellular signal transduction	BP	0.0211854	1	0.329884
GO:0060412	0.00023524	0.999963	13	19	ventricular septum morphogenesis	BP	0.0219882	1	0.684211
GO:0048523	0.00025641	0.999792	666	2195	negative regulation of cellular process	BP	0.0235657	1	0.303417
GO:0030665	0.00025751	0.999917	25	48	clathrin-coated vesicle membrane	CC	0.0235657	1	0.520833
GO:0045598	0.00025751	0.999917	25	48	regulation of fat cell differentiation	BP	0.0235657	1	0.520833
GO:0019901	0.00025817	0.999834	127	354	protein kinase binding	MF	0.0235657	1	0.358757
GO:0007411	0.00025872	0.999875	51	120	axon guidance	BP	0.0235657	1	0.425
GO:0098793	0.00026236	0.999849	83	216	presynapse	CC	0.0236251	1	0.384259
GO:0030424	0.00026416	0.999834	115	316	axon	CC	0.0236251	1	0.363924
GO:0030285	0.00026466	0.999963	12	17	integral component of synaptic vesicle membrane	CC	0.0236251	1	0.705882
GO:0099061	0.00026466	0.999963	12	17	integral component of postsynaptic density membrane	CC	0.0236251	1	0.705882
GO:0042330	0.0002689	0.999846	81	210	taxis	BP	0.0238842	1	0.385714
GO:1903055	0.00027697	0.99998	9	11	positive regulation of extracellular matrix organization	BP	0.0242477	1	0.818182
GO:0010647	0.00027713	0.999799	231	695	positive regulation of cell communication	BP	0.0242477	1	0.332374
GO:0040012	0.00028013	0.999818	129	361	regulation of locomotion	BP	0.0242477	1	0.357341
GO:0001657	0.0002825	0.99994	16	26	ureteric bud development	BP	0.0242477	1	0.615385
GO:0001823	0.0002825	0.99994	16	26	mesonephros development	BP	0.0242477	1	0.615385
GO:0072163	0.0002825	0.99994	16	26	mesonephric epithelium development	BP	0.0242477	1	0.615385
GO:0072164	0.0002825	0.99994	16	26	mesonephric tubule development	BP	0.0242477	1	0.615385
GO:0009968	0.00028516	0.9998	192	566	negative regulation of signal transduction	BP	0.0243582	1	0.339223
GO:0019216	0.00029815	0.999839	67	168	regulation of lipid metabolic process	BP	0.0253466	1	0.39881
GO:0045859	0.0003033	0.999804	126	352	regulation of protein kinase activity	BP	0.0256627	1	0.357955
GO:0007188	0.00032936	0.999895	24	46	adenylate cyclase-modulating G protein-coupled receptor signaling pathway	BP	0.0276292	1	0.521739
GO:0097485	0.00032964	0.999839	51	121	neuron projection guidance	BP	0.0276292	1	0.421488
GO:0043408	0.00033316	0.999797	98	264	regulation of MAPK cascade	BP	0.0277942	1	0.371212
GO:0032870	0.00036442	0.999775	101	274	cellular response to hormone stimulus	BP	0.03026	1	0.368613
GO:0032879	0.00037992	0.999708	345	1084	regulation of localization	BP	0.0314013	1	0.318266
GO:0031325	0.00040586	0.999677	466	1502	positive regulation of cellular metabolic process	BP	0.0333912	1	0.310253
GO:0098590	0.00040824	0.999724	147	422	plasma membrane region	CC	0.0334329	1	0.348341
GO:0043550	0.00041342	0.9999	17	29	regulation of lipid kinase activity	BP	0.033702	1	0.586207
GO:0044260	0.00042741	0.999644	1142	3912	cellular macromolecule metabolic process	BP	0.0346844	1	0.291922
GO:0033673	0.00043839	0.999775	55	134	negative regulation of kinase activity	BP	0.0352419	1	0.410448
GO:0046873	0.00043942	0.999797	43	99	metal ion transmembrane transporter activity	MF	0.0352419	1	0.434343
GO:0034329	0.00044185	0.999757	67	170	cell junction assembly	BP	0.0352419	1	0.394118
GO:0051963	0.00044218	0.99988	19	34	regulation of synapse assembly	BP	0.0352419	1	0.558824
GO:0003013	0.00044415	0.999756	66	167	circulatory system process	BP	0.0352419	1	0.39521
GO:0071375	0.00044931	0.999759	62	155	cellular response to peptide hormone stimulus	BP	0.0354937	1	0.4
GO:0046332	0.00045133	0.999842	26	52	SMAD binding	MF	0.0354958	1	0.5
GO:0061448	0.00046764	0.999795	38	85	connective tissue development	BP	0.0366175	1	0.447059
GO:0048870	0.00048156	0.999656	195	581	cell motility	BP	0.0373068	1	0.335628
GO:0051674	0.00048156	0.999656	195	581	localization of cell	BP	0.0373068	1	0.335628
GO:0001944	0.00048271	0.999704	95	257	vasculature development	BP	0.0373068	1	0.36965
GO:0019219	0.00048736	0.999605	566	1854	regulation of nucleobase-containing compound metabolic process	BP	0.0375038	1	0.305286
GO:0004674	0.00051049	0.999696	84	223	protein serine/threonine kinase activity	MF	0.0391147	1	0.376682
GO:0035904	0.00051727	0.999879	16	27	aorta development	BP	0.0394648	1	0.592593
GO:0048513	0.0005218	0.999589	406	1298	animal organ development	BP	0.0396411	1	0.312789
GO:0071417	0.00052901	0.999667	104	286	cellular response to organonitrogen compound	BP	0.0399416	1	0.363636
GO:0019900	0.00053023	0.999644	138	395	kinase binding	MF	0.0399416	1	0.349367
GO:0048762	0.00053275	0.999756	41	94	mesenchymal cell differentiation	BP	0.0399629	1	0.43617
GO:0003674	0.00053694	0.999612	2000	7139	molecular_function	MF	0.0401087	1	0.280151
GO:0007178	0.00054919	0.999702	62	156	transmembrane receptor protein serine/threonine kinase signaling pathway	BP	0.0408527	1	0.397436
GO:0090630	0.0005782	0.999799	25	50	activation of GTPase activity	BP	0.0428326	1	0.5
GO:1901888	0.00059093	0.99974	37	83	regulation of cell junction assembly	BP	0.043563	1	0.445783
GO:0021536	0.00059538	0.999901	12	18	diencephalon development	BP	0.043563	1	0.666667
GO:2000243	0.00059538	0.999901	12	18	positive regulation of reproductive process	BP	0.043563	1	0.666667
GO:0009893	0.00060402	0.999513	515	1679	positive regulation of metabolic process	BP	0.0440146	1	0.30673
GO:0034654	0.00061079	0.999502	580	1907	nucleobase-containing compound biosynthetic process	BP	0.044327	1	0.304143
GO:0051091	0.00062442	0.999693	47	112	positive regulation of DNA-binding transcription factor activity	BP	0.0451327	1	0.419643
GO:0001501	0.00063266	0.999642	69	178	skeletal system development	BP	0.0455439	1	0.38764
GO:0007265	0.00065595	0.999635	65	166	Ras protein signal transduction	BP	0.0465927	1	0.391566
GO:0030335	0.00065595	0.999612	79	209	positive regulation of cell migration	BP	0.0465927	1	0.37799
GO:0048592	0.00065685	0.999762	26	53	eye morphogenesis	BP	0.0465927	1	0.490566
GO:0044093	0.00065767	0.999508	252	775	positive regulation of molecular function	BP	0.0465927	1	0.325161
GO:0019438	0.00066029	0.999461	589	1940	aromatic compound biosynthetic process	BP	0.0465936	1	0.303608
GO:0036477	0.00067155	0.999548	134	384	somatodendritic compartment	CC	0.0472015	1	0.348958
GO:0030336	0.00069209	0.999677	41	95	negative regulation of cell migration	BP	0.0484542	1	0.431579
GO:0098794	0.0007019	0.999553	104	288	postsynapse	CC	0.0488716	1	0.361111
GO:0051090	0.0007093	0.999587	74	194	regulation of DNA-binding transcription factor activity	BP	0.0488716	1	0.381443
GO:0035019	0.00071124	0.999814	17	30	somatic stem cell population maintenance	BP	0.0488716	1	0.566667
GO:0000122	0.00071254	0.999512	144	417	negative regulation of transcription by RNA polymerase II	BP	0.0488716	1	0.345324
GO:0034122	0.00071669	0.999968	7	8	negative regulation of toll-like receptor signaling pathway	BP	0.0488716	1	0.875
GO:0046636	0.00071669	0.999968	7	8	negative regulation of alpha-beta T cell activation	BP	0.0488716	1	0.875
GO:0042326	0.00071952	0.999583	73	191	negative regulation of phosphorylation	BP	0.0488716	1	0.382199
GO:0003281	0.00071995	0.999792	19	35	ventricular septum development	BP	0.0488716	1	0.542857
GO:0018130	0.00073993	0.999395	589	1942	heterocycle biosynthetic process	BP	0.0500379	1	0.303296
GO:0040017	0.00074635	0.999553	81	216	positive regulation of locomotion	BP	0.0501047	1	0.375
GO:0007219	0.00074653	0.999671	36	81	Notch signaling pathway	BP	0.0501047	1	0.444444
GO:2000147	0.00076006	0.999546	80	213	positive regulation of cell motility	BP	0.0508214	1	0.375587
GO:0040013	0.00077698	0.999616	46	110	negative regulation of locomotion	BP	0.0517593	1	0.418182
GO:0048871	0.00078333	0.999558	66	170	multicellular organismal homeostasis	BP	0.051988	1	0.388235
GO:0110165	0.0008021	0.999416	2001	7148	cellular anatomical entity	CC	0.0530365	1	0.279938
GO:0045944	0.00080511	0.999429	172	510	positive regulation of transcription by RNA polymerase II	BP	0.0530395	1	0.337255
GO:0050806	0.00080959	0.999687	28	59	positive regulation of synaptic transmission	BP	0.0531382	1	0.474576
GO:0051348	0.00082037	0.999551	60	152	negative regulation of transferase activity	BP	0.0536486	1	0.394737
GO:0021983	0.00083318	0.999933	8	10	pituitary gland development	BP	0.0541002	1	0.8
GO:0022011	0.00083637	0.99991	9	12	myelination in peripheral nervous system	BP	0.0541002	1	0.75
GO:0032292	0.00083637	0.99991	9	12	peripheral nervous system axon ensheathment	BP	0.0541002	1	0.75
GO:0043025	0.00084258	0.99949	83	223	neuronal cell body	CC	0.0543054	1	0.372197
GO:0007264	0.00084713	0.999475	90	245	small GTPase mediated signal transduction	BP	0.0544023	1	0.367347
GO:0048514	0.00087625	0.999472	81	217	blood vessel morphogenesis	BP	0.0560703	1	0.373272
GO:0098791	0.00089182	0.999377	155	455	Golgi apparatus subcompartment	CC	0.0566516	1	0.340659
GO:0030030	0.00089217	0.99933	245	755	cell projection organization	BP	0.0566516	1	0.324503
GO:0000165	0.00089485	0.999401	124	354	MAPK cascade	BP	0.0566516	1	0.350282
GO:0060627	0.00090483	0.999443	87	236	regulation of vesicle-mediated transport	BP	0.0570812	1	0.368644
GO:0031984	0.00091083	0.999303	283	884	organelle subcompartment	CC	0.0572569	1	0.320136
GO:0033500	0.00093362	0.999546	43	102	carbohydrate homeostasis	BP	0.058484	1	0.421569
GO:0071560	0.0009792	0.999509	46	111	cellular response to transforming growth factor beta stimulus	BP	0.0611247	1	0.414414
GO:0098552	0.00098696	0.999451	61	156	side of membrane	CC	0.0613878	1	0.391026
GO:0060485	0.00099029	0.999499	47	114	mesenchyme development	BP	0.0613878	1	0.412281
GO:0030155	0.00100532	0.999375	89	243	regulation of cell adhesion	BP	0.0618922	1	0.366255
GO:0051272	0.00100536	0.999388	82	221	positive regulation of cellular component movement	BP	0.0618922	1	0.371041
GO:0048872	0.00101658	0.999468	51	126	homeostasis of number of cells	BP	0.0621606	1	0.404762
GO:0030509	0.00101733	0.999574	31	68	BMP signaling pathway	BP	0.0621606	1	0.455882
GO:0048638	0.00102017	0.999458	53	132	regulation of developmental growth	BP	0.0621606	1	0.401515
GO:0050808	0.001061	0.999381	70	184	synapse organization	BP	0.064277	1	0.380435
GO:0065008	0.0010621	0.999136	500	1636	regulation of biological quality	BP	0.064277	1	0.305623
GO:0009888	0.00108354	0.99919	228	700	tissue development	BP	0.0653529	1	0.325714
GO:1903530	0.00108868	0.999344	78	209	regulation of secretion by cell	BP	0.0654419	1	0.373206
GO:0098984	0.0010926	0.999367	68	178	neuron to neuron synapse	CC	0.0654569	1	0.382022
GO:0000785	0.00110732	0.999213	165	490	chromatin	CC	0.0661171	1	0.336735
GO:0060255	0.00115052	0.999034	845	2860	regulation of macromolecule metabolic process	BP	0.0682047	1	0.295455
GO:0030659	0.00115427	0.999233	115	327	cytoplasmic vesicle membrane	CC	0.0682047	1	0.351682
GO:0016772	0.00115634	0.99919	150	441	transferase activity, transferring phosphorus-containing groups	MF	0.0682047	1	0.340136
GO:0009987	0.00115757	0.9991	1903	6770	cellular process	BP	0.0682047	1	0.281093
GO:0007159	0.00116391	0.999431	42	100	leukocyte cell-cell adhesion	BP	0.068353	1	0.42
GO:0050777	0.00117468	0.99967	17	31	negative regulation of immune response	BP	0.0687594	1	0.548387
GO:0045893	0.00118257	0.99911	236	728	positive regulation of transcription, DNA-templated	BP	0.06877	1	0.324176
GO:1903508	0.00118257	0.99911	236	728	positive regulation of nucleic acid-templated transcription	BP	0.06877	1	0.324176
GO:0120036	0.00119396	0.999099	241	745	plasma membrane bounded cell projection organization	BP	0.0690363	1	0.32349
GO:0016757	0.00120036	0.9994	44	106	transferase activity, transferring glycosyl groups	MF	0.0690363	1	0.415094
GO:0003231	0.00120262	0.999549	25	52	cardiac ventricle development	BP	0.0690363	1	0.480769
GO:0061138	0.00120262	0.999549	25	52	morphogenesis of a branching epithelium	BP	0.0690363	1	0.480769
GO:0071559	0.00123596	0.999365	47	115	response to transforming growth factor beta	BP	0.0707228	1	0.408696
GO:0016358	0.00125266	0.999331	52	130	dendrite development	BP	0.0714499	1	0.4
GO:0007169	0.00126886	0.999167	107	302	transmembrane receptor protein tyrosine kinase signaling pathway	BP	0.0721429	1	0.354305
GO:1902680	0.00128486	0.999031	236	729	positive regulation of RNA biosynthetic process	BP	0.072821	1	0.323731
GO:0007416	0.00129227	0.999457	30	66	synapse assembly	BP	0.0730091	1	0.454545
GO:0012506	0.0013168	0.999115	119	341	vesicle membrane	CC	0.0739827	1	0.348974
GO:0010562	0.00132193	0.999099	127	367	positive regulation of phosphorus metabolic process	BP	0.0739827	1	0.346049
GO:0045937	0.00132193	0.999099	127	367	positive regulation of phosphate metabolic process	BP	0.0739827	1	0.346049
GO:0005575	0.00132978	0.999031	2014	7206	cellular_component	CC	0.0741894	1	0.279489
GO:0035270	0.00135266	0.999558	20	39	endocrine system development	BP	0.0752304	1	0.512821
GO:0030048	0.00138307	0.999501	23	47	actin filament-based movement	BP	0.0766832	1	0.489362
GO:0051046	0.00139563	0.999141	81	220	regulation of secretion	BP	0.0771401	1	0.368182
GO:0001763	0.00143513	0.999426	27	58	morphogenesis of a branching structure	BP	0.0790511	1	0.465517
GO:0033627	0.00143906	0.999655	14	24	cell adhesion mediated by integrin	BP	0.0790511	1	0.583333
GO:0006650	0.00144357	0.999184	60	155	glycerophospholipid metabolic process	BP	0.0790552	1	0.387097
GO:0007179	0.00144996	0.999287	41	98	transforming growth factor beta receptor signaling pathway	BP	0.0791626	1	0.418367
GO:0051173	0.00145624	0.998823	434	1411	positive regulation of nitrogen compound metabolic process	BP	0.079263	1	0.307583
GO:0042593	0.00147177	0.999269	42	101	glucose homeostasis	BP	0.0794425	1	0.415842
GO:2000146	0.00147177	0.999269	42	101	negative regulation of cell motility	BP	0.0794425	1	0.415842
GO:0006629	0.00147289	0.998925	184	556	lipid metabolic process	BP	0.0794425	1	0.330935
GO:0009101	0.0014981	0.999171	56	143	glycoprotein biosynthetic process	BP	0.0804592	1	0.391608
GO:0010761	0.00150075	0.999587	16	29	fibroblast migration	BP	0.0804592	1	0.551724
GO:1901653	0.00151009	0.999107	69	183	cellular response to peptide	BP	0.0807174	1	0.377049
GO:0043547	0.00153596	0.999095	68	180	positive regulation of GTPase activity	BP	0.0815946	1	0.377778
GO:0022407	0.00153953	0.999185	49	122	regulation of cell-cell adhesion	BP	0.0815946	1	0.401639
GO:0009897	0.00154021	0.999422	24	50	external side of plasma membrane	CC	0.0815946	1	0.48
GO:0009950	0.00156532	1	5	5	dorsal/ventral axis specification	BP	0.0821931	1	1
GO:0048340	0.00156532	1	5	5	paraxial mesoderm morphogenesis	BP	0.0821931	1	1
GO:0071803	0.00156532	1	5	5	positive regulation of podosome assembly	BP	0.0821931	1	1
GO:0060284	0.00158502	0.999015	82	224	regulation of cell development	BP	0.0829832	1	0.366071
GO:1901362	0.00160279	0.99867	602	2002	organic cyclic compound biosynthetic process	BP	0.0836685	1	0.300699
GO:0050877	0.0016099	0.998943	103	291	nervous system process	BP	0.0837948	1	0.353952
GO:0017157	0.00161515	0.999253	35	81	regulation of exocytosis	BP	0.0838235	1	0.432099
GO:0045892	0.00162307	0.998793	204	624	negative regulation of transcription, DNA-templated	BP	0.0839902	1	0.326923
GO:0008150	0.00170324	0.998694	1951	6962	biological_process	BP	0.0878842	1	0.280236
GO:0034331	0.0017581	0.999713	10	15	cell junction maintenance	BP	0.0901935	1	0.666667
GO:0045824	0.0017581	0.999713	10	15	negative regulation of innate immune response	BP	0.0901935	1	0.666667
GO:0003007	0.00177668	0.999132	39	93	heart morphogenesis	BP	0.0908855	1	0.419355
GO:0045936	0.00178342	0.998863	89	247	negative regulation of phosphate metabolic process	BP	0.0909698	1	0.360324
GO:0048878	0.00179823	0.99874	139	409	chemical homeostasis	BP	0.0914636	1	0.339853
GO:0051055	0.00181313	0.999581	13	22	negative regulation of lipid biosynthetic process	BP	0.0919597	1	0.590909
GO:0031098	0.00188283	0.998983	50	126	stress-activated protein kinase signaling cascade	BP	0.0951476	1	0.396825
GO:0006469	0.00188848	0.998987	49	123	negative regulation of protein kinase activity	BP	0.0951476	1	0.398374
GO:0009605	0.00189228	0.998525	286	904	response to external stimulus	BP	0.0951476	1	0.316372
GO:0040008	0.0019067	0.998731	106	302	regulation of growth	BP	0.0951476	1	0.350993
GO:0001618	0.0019174	0.999483	15	27	virus receptor activity	MF	0.0951476	1	0.555556
GO:0051057	0.0019174	0.999483	15	27	positive regulation of small GTPase mediated signal transduction	BP	0.0951476	1	0.555556
GO:0140272	0.0019174	0.999483	15	27	exogenous protein binding	MF	0.0951476	1	0.555556
GO:0009986	0.00192896	0.998827	73	197	cell surface	CC	0.0951476	1	0.370558
GO:1902679	0.00192928	0.998559	204	626	negative regulation of RNA biosynthetic process	BP	0.0951476	1	0.325879
GO:1903507	0.00192928	0.998559	204	626	negative regulation of nucleic acid-templated transcription	BP	0.0951476	1	0.325879
GO:0035335	0.00197364	0.999259	23	48	peptidyl-tyrosine dephosphorylation	BP	0.097067	1	0.479167
GO:0033993	0.00203707	0.998635	108	309	response to lipid	BP	0.0999115	1	0.349515
GO:0010563	0.00204671	0.998687	89	248	negative regulation of phosphorus metabolic process	BP	0.10011	1	0.358871
GO:0098686	0.00205441	0.999705	9	13	hippocampal mossy fiber to CA3 synapse	CC	0.100211	1	0.692308
GO:1902105	0.00208522	0.999016	35	82	regulation of leukocyte differentiation	BP	0.101437	1	0.426829
GO:0010604	0.00217344	0.998217	475	1561	positive regulation of macromolecule metabolic process	BP	0.10506	1	0.304292
GO:0050807	0.00217734	0.998944	37	88	regulation of synapse organization	BP	0.10506	1	0.420455
GO:1903037	0.00217734	0.998944	37	88	regulation of leukocyte cell-cell adhesion	BP	0.10506	1	0.420455
GO:0046486	0.00221269	0.998682	66	176	glycerolipid metabolic process	BP	0.106198	1	0.375
GO:0050803	0.00221408	0.998912	38	91	regulation of synapse structure or activity	BP	0.106198	1	0.417582
GO:0045785	0.00221877	0.998758	54	139	positive regulation of cell adhesion	BP	0.106198	1	0.388489
GO:0042327	0.00223592	0.998472	117	339	positive regulation of phosphorylation	BP	0.10648	1	0.345133
GO:0006029	0.0022366	0.99928	18	35	proteoglycan metabolic process	BP	0.10648	1	0.514286
GO:0099572	0.0022533	0.998663	65	173	postsynaptic specialization	CC	0.10699	1	0.375723
GO:0071902	0.00225929	0.998749	52	133	positive regulation of protein serine/threonine kinase activity	BP	0.10699	1	0.390977
GO:0042304	0.00227721	0.999497	12	20	regulation of fatty acid biosynthetic process	BP	0.107496	1	0.6
GO:0044297	0.00228297	0.998524	90	252	cell body	CC	0.107496	1	0.357143
GO:0002053	0.0023001	0.999882	6	7	positive regulation of mesenchymal cell proliferation	BP	0.107496	1	0.857143
GO:0060339	0.0023001	0.999882	6	7	negative regulation of type I interferon-mediated signaling pathway	BP	0.107496	1	0.857143
GO:2000515	0.0023001	0.999882	6	7	negative regulation of CD4-positive, alpha-beta T cell activation	BP	0.107496	1	0.857143
GO:0007221	0.00231641	0.999723	8	11	positive regulation of transcription of Notch receptor target	BP	0.107976	1	0.727273
GO:0051403	0.00232611	0.998764	46	115	stress-activated MAPK cascade	BP	0.108146	1	0.4
GO:0051254	0.00236357	0.998175	252	791	positive regulation of RNA metabolic process	BP	0.109602	1	0.318584
GO:0071772	0.0023919	0.998921	31	71	response to BMP	BP	0.110342	1	0.43662
GO:0071773	0.0023919	0.998921	31	71	cellular response to BMP stimulus	BP	0.110342	1	0.43662
GO:0048844	0.00240305	0.999289	16	30	artery morphogenesis	BP	0.110571	1	0.533333
GO:1901698	0.00242137	0.998231	168	508	response to nitrogen compound	BP	0.111128	1	0.330709
GO:0008610	0.00243502	0.998363	106	304	lipid biosynthetic process	BP	0.111237	1	0.348684
GO:0006644	0.00244811	0.998516	69	186	phospholipid metabolic process	BP	0.111237	1	0.370968
GO:0015298	0.00245489	0.99978	7	9	solute:cation antiporter activity	MF	0.111237	1	0.777778
GO:0043194	0.00245489	0.99978	7	9	axon initial segment	CC	0.111237	1	0.777778
GO:0071800	0.00245489	0.99978	7	9	podosome assembly	BP	0.111237	1	0.777778
GO:0048646	0.00250861	0.998231	135	399	anatomical structure formation involved in morphogenesis	BP	0.113383	1	0.338346
GO:0098978	0.0025269	0.998541	58	152	glutamatergic synapse	CC	0.113797	1	0.381579
GO:0004725	0.00253053	0.999049	22	46	protein tyrosine phosphatase activity	MF	0.113797	1	0.478261
GO:0002573	0.00254818	0.99881	33	77	myeloid leukocyte differentiation	BP	0.114303	1	0.428571
GO:0034097	0.00258866	0.998152	144	429	response to cytokine	BP	0.115828	1	0.335664
GO:0031324	0.00260416	0.997897	376	1219	negative regulation of cellular metabolic process	BP	0.116033	1	0.30845
GO:0007254	0.00261273	0.99876	34	80	JNK cascade	BP	0.116033	1	0.425
GO:0046890	0.00261273	0.99876	34	80	regulation of lipid biosynthetic process	BP	0.116033	1	0.425
GO:0045444	0.00266876	0.998715	35	83	fat cell differentiation	BP	0.118227	1	0.421687
GO:0002763	0.00284736	0.999405	11	18	positive regulation of myeloid leukocyte differentiation	BP	0.12511	1	0.611111
GO:0033628	0.00284736	0.999405	11	18	regulation of cell adhesion mediated by integrin	BP	0.12511	1	0.611111
GO:0072132	0.00284736	0.999405	11	18	mesenchyme morphogenesis	BP	0.12511	1	0.611111
GO:0023061	0.00285818	0.998253	69	187	signal release	BP	0.12511	1	0.368984
GO:0051271	0.00285918	0.99851	42	104	negative regulation of cellular component movement	BP	0.12511	1	0.403846
GO:1902533	0.00287969	0.997982	127	374	positive regulation of intracellular signal transduction	BP	0.1257	1	0.339572
GO:0005768	0.00291442	0.997876	159	480	endosome	CC	0.126643	1	0.33125
GO:0001525	0.00291992	0.99822	68	184	angiogenesis	BP	0.126643	1	0.369565
GO:0010717	0.00292968	0.998947	20	41	regulation of epithelial to mesenchymal transition	BP	0.126643	1	0.487805
GO:0022612	0.00292968	0.998947	20	41	gland morphogenesis	BP	0.126643	1	0.487805
GO:0007423	0.00298215	0.998188	67	181	sensory organ development	BP	0.1286	1	0.370166
GO:0010232	0.00309035	0.999099	15	28	vascular transport	BP	0.132307	1	0.535714
GO:0048008	0.00309035	0.999099	15	28	platelet-derived growth factor receptor signaling pathway	BP	0.132307	1	0.535714
GO:0150104	0.00309035	0.999099	15	28	transport across blood-brain barrier	BP	0.132307	1	0.535714
GO:0010508	0.00311303	0.998562	31	72	positive regulation of autophagy	BP	0.132959	1	0.430556
GO:0044304	0.00312872	0.999199	13	23	main axon	CC	0.13331	1	0.565217
GO:0030203	0.00318267	0.998678	25	55	glycosaminoglycan metabolic process	BP	0.135158	1	0.454545
GO:0006796	0.00318722	0.997389	425	1393	phosphate-containing compound metabolic process	BP	0.135158	1	0.305097
GO:0016758	0.00319802	0.998497	32	75	transferase activity, transferring hexosyl groups	MF	0.135294	1	0.426667
GO:0016311	0.00322338	0.9979	87	245	dephosphorylation	BP	0.136045	1	0.355102
GO:0002062	0.00333792	0.998865	18	36	chondrocyte differentiation	BP	0.139887	1	0.5
GO:0019217	0.00333792	0.998865	18	36	regulation of fatty acid metabolic process	BP	0.139887	1	0.5
GO:1901890	0.00333792	0.998865	18	36	positive regulation of cell junction assembly	BP	0.139887	1	0.5
GO:0098797	0.00336159	0.997997	61	163	plasma membrane protein complex	CC	0.14032	1	0.374233
GO:0031348	0.00336397	0.998565	26	58	negative regulation of defense response	BP	0.14032	1	0.448276
GO:0045737	0.00353746	0.99931	10	16	positive regulation of cyclin-dependent protein serine/threonine kinase activity	BP	0.14687	1	0.625
GO:0046875	0.00353746	0.99931	10	16	ephrin receptor binding	MF	0.14687	1	0.625
GO:0043087	0.00357088	0.997722	78	217	regulation of GTPase activity	BP	0.147914	1	0.359447
GO:0001667	0.00363199	0.997787	65	176	ameboidal-type cell migration	BP	0.150097	1	0.369318
GO:0072359	0.00365798	0.997382	136	406	circulatory system development	BP	0.150822	1	0.334975
GO:0030099	0.00368344	0.997701	71	195	myeloid cell differentiation	BP	0.151522	1	0.364103
GO:0070665	0.00371331	0.998825	16	31	positive regulation of leukocyte proliferation	BP	0.152151	1	0.516129
GO:0030029	0.00371579	0.997418	115	337	actin filament-based process	BP	0.152151	1	0.341246
GO:0048729	0.00372967	0.997529	91	259	tissue morphogenesis	BP	0.15237	1	0.351351
GO:0006024	0.00376881	0.998647	19	39	glycosaminoglycan biosynthetic process	BP	0.153618	1	0.487179
GO:0001934	0.003891	0.997334	106	308	positive regulation of protein phosphorylation	BP	0.158237	1	0.344156
GO:0071363	0.00390241	0.997346	102	295	cellular response to growth factor stimulus	BP	0.15834	1	0.345763
GO:0010762	0.00399428	0.999011	12	21	regulation of fibroblast migration	BP	0.1617	1	0.571429
GO:0009891	0.00404816	0.996786	286	915	positive regulation of biosynthetic process	BP	0.163511	1	0.312568
GO:0046467	0.0040938	0.998034	32	76	membrane lipid biosynthetic process	BP	0.164981	1	0.421053
GO:0050770	0.00416285	0.997971	33	79	regulation of axonogenesis	BP	0.167234	1	0.417722
GO:0045639	0.00416844	0.998433	20	42	positive regulation of myeloid cell differentiation	BP	0.167234	1	0.47619
GO:0044409	0.00427268	0.998169	25	56	entry into host	BP	0.171032	1	0.446429
GO:0030173	0.00430386	0.998543	17	34	integral component of Golgi membrane	CC	0.171129	1	0.5
GO:0043954	0.00430386	0.998543	17	34	cellular component maintenance	BP	0.171129	1	0.5
GO:0060349	0.00430386	0.998543	17	34	bone morphogenesis	BP	0.171129	1	0.5
GO:0050863	0.00432095	0.997786	37	91	regulation of T cell activation	BP	0.17117	1	0.406593
GO:0048536	0.00435284	0.999223	9	14	spleen development	BP	0.17117	1	0.642857
GO:0048846	0.00435284	0.999223	9	14	axon extension involved in axon guidance	BP	0.17117	1	0.642857
GO:0050919	0.00435284	0.999223	9	14	negative chemotaxis	BP	0.17117	1	0.642857
GO:1902284	0.00435284	0.999223	9	14	neuron projection extension involved in neuron projection guidance	BP	0.17117	1	0.642857
GO:0001933	0.00442258	0.997298	63	171	negative regulation of protein phosphorylation	BP	0.17353	1	0.368421
GO:0051056	0.00449852	0.997368	54	143	regulation of small GTPase mediated signal transduction	BP	0.176123	1	0.377622
GO:0031328	0.00454672	0.996384	282	903	positive regulation of cellular biosynthetic process	BP	0.177621	1	0.312292
GO:0051253	0.0046024	0.996441	220	691	negative regulation of RNA metabolic process	BP	0.179403	1	0.318379
GO:0106310	0.00464971	0.997305	52	137	protein serine kinase activity	MF	0.180459	1	0.379562
GO:0106311	0.00464971	0.997305	52	137	protein threonine kinase activity	MF	0.180459	1	0.379562
GO:0070848	0.00472579	0.996729	107	313	response to growth factor	BP	0.183014	1	0.341853
GO:0046849	0.0047935	0.998499	15	29	bone remodeling	BP	0.185234	1	0.517241
GO:0099634	0.0048531	0.998261	18	37	postsynaptic specialization membrane	CC	0.185622	1	0.486486
GO:0000139	0.00485619	0.996514	130	389	Golgi membrane	CC	0.185622	1	0.33419
GO:0008654	0.00486368	0.997224	49	128	phospholipid biosynthetic process	BP	0.185622	1	0.382812
GO:0004842	0.00486501	0.996777	86	245	ubiquitin-protein transferase activity	MF	0.185622	1	0.35102
GO:0014066	0.00486592	0.998026	22	48	regulation of phosphatidylinositol 3-kinase signaling	BP	0.185622	1	0.458333
GO:0045667	0.00486592	0.998026	22	48	regulation of osteoblast differentiation	BP	0.185622	1	0.458333
GO:0009952	0.00491849	0.9977	29	68	anterior/posterior pattern specification	BP	0.187228	1	0.426471
GO:1900271	0.00509493	0.998787	11	19	regulation of long-term synaptic potentiation	BP	0.191686	1	0.578947
GO:1904031	0.00509493	0.998787	11	19	positive regulation of cyclin-dependent protein kinase activity	BP	0.191686	1	0.578947
GO:0001655	0.0051104	0.997153	45	116	urogenital system development	BP	0.191686	1	0.387931
GO:0002694	0.00511396	0.996951	56	150	regulation of leukocyte activation	BP	0.191686	1	0.373333
GO:0030148	0.00516302	0.997839	23	51	sphingolipid biosynthetic process	BP	0.191686	1	0.45098
GO:0044306	0.00516302	0.997839	23	51	neuron projection terminus	CC	0.191686	1	0.45098
GO:0045216	0.00519292	0.997452	32	77	cell-cell junction organization	BP	0.191686	1	0.415584
GO:0032279	0.00526438	0.996765	62	169	asymmetric synapse	CC	0.191686	1	0.366864
GO:0002063	0.0052765	0.999164	8	12	chondrocyte development	BP	0.191686	1	0.666667
GO:0003209	0.0052765	0.999164	8	12	cardiac atrium morphogenesis	BP	0.191686	1	0.666667
GO:0030594	0.0052765	0.999164	8	12	neurotransmitter receptor activity	MF	0.191686	1	0.666667
GO:0045124	0.0052765	0.999164	8	12	regulation of bone resorption	BP	0.191686	1	0.666667
GO:0001818	0.00529505	0.997331	34	83	negative regulation of cytokine production	BP	0.191686	1	0.409639
GO:0090596	0.00529505	0.997331	34	83	sensory organ morphogenesis	BP	0.191686	1	0.409639
GO:0046488	0.00534768	0.997184	38	95	phosphatidylinositol metabolic process	BP	0.191686	1	0.4
GO:0034620	0.00535082	0.99721	37	92	cellular response to unfolded protein	BP	0.191686	1	0.402174
GO:0071345	0.00535522	0.996142	130	390	cellular response to cytokine stimulus	BP	0.191686	1	0.333333
GO:0002761	0.00535617	0.997986	19	40	regulation of myeloid leukocyte differentiation	BP	0.191686	1	0.475
GO:0006023	0.00535617	0.997986	19	40	aminoglycan biosynthetic process	BP	0.191686	1	0.475
GO:0050804	0.00538418	0.996702	61	166	modulation of chemical synaptic transmission	BP	0.191686	1	0.36747
GO:0099177	0.00538418	0.996702	61	166	regulation of trans-synaptic signaling	BP	0.191686	1	0.36747
GO:0005102	0.0054113	0.995952	165	507	signaling receptor binding	MF	0.191686	1	0.325444
GO:0008015	0.00550873	0.996771	52	138	blood circulation	BP	0.191686	1	0.376812
GO:0001725	0.00555644	0.99813	16	32	stress fiber	CC	0.191686	1	0.5
GO:0043407	0.00555644	0.99813	16	32	negative regulation of MAP kinase activity	BP	0.191686	1	0.5
GO:0060291	0.00555644	0.99813	16	32	long-term synaptic potentiation	BP	0.191686	1	0.5
GO:0097517	0.00555644	0.99813	16	32	contractile actin filament bundle	CC	0.191686	1	0.5
GO:0006022	0.00565812	0.997501	25	57	aminoglycan metabolic process	BP	0.191686	1	0.438596
GO:0005794	0.00567213	0.995538	242	769	Golgi apparatus	CC	0.191686	1	0.314694
GO:0002371	0.0057013	1	4	4	dendritic cell cytokine production	BP	0.191686	1	1
GO:0002372	0.0057013	1	4	4	myeloid dendritic cell cytokine production	BP	0.191686	1	1
GO:0002730	0.0057013	1	4	4	regulation of dendritic cell cytokine production	BP	0.191686	1	1
GO:0002732	0.0057013	1	4	4	positive regulation of dendritic cell cytokine production	BP	0.191686	1	1
GO:0002733	0.0057013	1	4	4	regulation of myeloid dendritic cell cytokine production	BP	0.191686	1	1
GO:0002735	0.0057013	1	4	4	positive regulation of myeloid dendritic cell cytokine production	BP	0.191686	1	1
GO:0003284	0.0057013	1	4	4	septum primum development	BP	0.191686	1	1
GO:0003289	0.0057013	1	4	4	atrial septum primum morphogenesis	BP	0.191686	1	1
GO:0008227	0.0057013	1	4	4	G protein-coupled amine receptor activity	MF	0.191686	1	1
GO:0014877	0.0057013	1	4	4	response to muscle inactivity involved in regulation of muscle adaptation	BP	0.191686	1	1
GO:0014894	0.0057013	1	4	4	response to denervation involved in regulation of muscle adaptation	BP	0.191686	1	1
GO:0019228	0.0057013	1	4	4	neuronal action potential	BP	0.191686	1	1
GO:0034706	0.0057013	1	4	4	sodium channel complex	CC	0.191686	1	1
GO:0035907	0.0057013	1	4	4	dorsal aorta development	BP	0.191686	1	1
GO:0035912	0.0057013	1	4	4	dorsal aorta morphogenesis	BP	0.191686	1	1
GO:0043902	0.0057013	1	4	4	positive regulation of multi-organism process	BP	0.191686	1	1
GO:0045623	0.0057013	1	4	4	negative regulation of T-helper cell differentiation	BP	0.191686	1	1
GO:0046629	0.0057013	1	4	4	gamma-delta T cell activation	BP	0.191686	1	1
GO:0046851	0.0057013	1	4	4	negative regulation of bone remodeling	BP	0.191686	1	1
GO:0048788	0.0057013	1	4	4	cytoskeleton of presynaptic active zone	CC	0.191686	1	1
GO:0050904	0.0057013	1	4	4	diapedesis	BP	0.191686	1	1
GO:0050995	0.0057013	1	4	4	negative regulation of lipid catabolic process	BP	0.191686	1	1
GO:0060059	0.0057013	1	4	4	embryonic retina morphogenesis in camera-type eye	BP	0.191686	1	1
GO:0060397	0.0057013	1	4	4	growth hormone receptor signaling pathway via JAK-STAT	BP	0.191686	1	1
GO:0061200	0.0057013	1	4	4	clathrin-sculpted gamma-aminobutyric acid transport vesicle	CC	0.191686	1	1
GO:0061202	0.0057013	1	4	4	clathrin-sculpted gamma-aminobutyric acid transport vesicle membrane	CC	0.191686	1	1
GO:0070757	0.0057013	1	4	4	interleukin-35-mediated signaling pathway	BP	0.191686	1	1
GO:0072538	0.0057013	1	4	4	T-helper 17 type immune response	BP	0.191686	1	1
GO:0072539	0.0057013	1	4	4	T-helper 17 cell differentiation	BP	0.191686	1	1
GO:0090091	0.0057013	1	4	4	positive regulation of extracellular matrix disassembly	BP	0.191686	1	1
GO:0090215	0.0057013	1	4	4	regulation of 1-phosphatidylinositol-4-phosphate 5-kinase activity	BP	0.191686	1	1
GO:1905870	0.0057013	1	4	4	positive regulation of 3'-UTR-mediated mRNA stabilization	BP	0.191686	1	1
GO:2001286	0.0057013	1	4	4	regulation of caveolin-mediated endocytosis	BP	0.191686	1	1
GO:0050865	0.00575043	0.996512	58	157	regulation of cell activation	BP	0.192975	1	0.369427
GO:0048593	0.00581108	0.997721	20	43	camera-type eye morphogenesis	BP	0.194279	1	0.465116
GO:0048754	0.00581108	0.997721	20	43	branching morphogenesis of an epithelial tube	BP	0.194279	1	0.465116
GO:0043410	0.00582709	0.996368	64	176	positive regulation of MAPK cascade	BP	0.194451	1	0.363636
GO:0009725	0.00587298	0.99577	127	381	response to hormone	BP	0.195616	1	0.333333
GO:0050790	0.00591201	0.995192	332	1080	regulation of catalytic activity	BP	0.196549	1	0.307407
GO:0007610	0.00595624	0.996147	74	208	behavior	BP	0.197638	1	0.355769
GO:0006793	0.0059669	0.995046	426	1408	phosphorus metabolic process	BP	0.197638	1	0.302557
GO:0002376	0.00609884	0.995035	333	1084	immune system process	BP	0.201634	1	0.307196
GO:0048732	0.00611164	0.996212	62	170	gland development	BP	0.201684	1	0.364706
GO:0071322	0.00617703	0.997093	28	66	cellular response to carbohydrate stimulus	BP	0.202001	1	0.424242
GO:0030425	0.00618871	0.995739	98	286	dendrite	CC	0.202001	1	0.342657
GO:0097447	0.00618871	0.995739	98	286	dendritic tree	CC	0.202001	1	0.342657
GO:0010763	0.00623889	0.999167	7	10	positive regulation of fibroblast migration	BP	0.202001	1	0.7
GO:0010894	0.00623889	0.999167	7	10	negative regulation of steroid biosynthetic process	BP	0.202001	1	0.7
GO:0032281	0.00623889	0.999167	7	10	AMPA glutamate receptor complex	CC	0.202001	1	0.7
GO:0043114	0.00623889	0.999167	7	10	regulation of vascular permeability	BP	0.202001	1	0.7
GO:0009306	0.00624908	0.996266	54	145	protein secretion	BP	0.202001	1	0.372414
GO:0035592	0.00624908	0.996266	54	145	establishment of protein localization to extracellular region	BP	0.202001	1	0.372414
GO:0014812	0.00625627	0.997763	17	35	muscle cell migration	BP	0.202001	1	0.485714
GO:0031228	0.00625627	0.997763	17	35	intrinsic component of Golgi membrane	CC	0.202001	1	0.485714
GO:0014069	0.00625702	0.996133	61	167	postsynaptic density	CC	0.202001	1	0.365269
GO:0042063	0.00628814	0.996497	43	111	gliogenesis	BP	0.202639	1	0.387387
GO:0032872	0.00639554	0.996887	30	72	regulation of stress-activated MAPK cascade	BP	0.205359	1	0.416667
GO:1902911	0.00639554	0.996887	30	72	protein kinase complex	CC	0.205359	1	0.416667
GO:0070302	0.0064722	0.996802	31	75	regulation of stress-activated protein kinase signaling cascade	BP	0.207447	1	0.413333
GO:0007389	0.00649918	0.996148	52	139	pattern specification process	BP	0.207939	1	0.374101
GO:0070372	0.00655271	0.996492	38	96	regulation of ERK1 and ERK2 cascade	BP	0.208975	1	0.395833
GO:1903792	0.00656907	0.996666	33	81	negative regulation of anion transport	BP	0.208975	1	0.407407
GO:0033674	0.00659034	0.995591	84	241	positive regulation of kinase activity	BP	0.208975	1	0.348548
GO:0007162	0.0065925	0.996613	34	84	negative regulation of cell adhesion	BP	0.208975	1	0.404762
GO:0004721	0.00659672	0.996536	36	90	phosphoprotein phosphatase activity	MF	0.208975	1	0.4
GO:0045599	0.00661166	0.998187	12	22	negative regulation of fat cell differentiation	BP	0.208975	1	0.545455
GO:0008285	0.00661351	0.99553	88	254	negative regulation of cell population proliferation	BP	0.208975	1	0.346457
GO:0120035	0.00673608	0.995274	106	313	regulation of plasma membrane bounded cell projection organization	BP	0.212472	1	0.338658
GO:0001558	0.00679471	0.995573	74	209	regulation of cell growth	BP	0.213944	1	0.354067
GO:0001654	0.00686906	0.995985	49	130	eye development	BP	0.214112	1	0.376923
GO:0150063	0.00686906	0.995985	49	130	visual system development	BP	0.214112	1	0.376923
GO:0055038	0.0068919	0.997017	23	52	recycling endosome membrane	CC	0.214112	1	0.442308
GO:0055082	0.00691597	0.995214	98	287	cellular chemical homeostasis	BP	0.214112	1	0.341463
GO:0043085	0.00699847	0.994597	196	615	positive regulation of catalytic activity	BP	0.214112	1	0.318699
GO:0016049	0.00701198	0.99527	86	248	cell growth	BP	0.214112	1	0.346774
GO:0010715	0.00705033	0.999283	6	8	regulation of extracellular matrix disassembly	BP	0.214112	1	0.75
GO:0032715	0.00705033	0.999283	6	8	negative regulation of interleukin-6 production	BP	0.214112	1	0.75
GO:0035235	0.00705033	0.999283	6	8	ionotropic glutamate receptor signaling pathway	BP	0.214112	1	0.75
GO:0051953	0.00705033	0.999283	6	8	negative regulation of amine transport	BP	0.214112	1	0.75
GO:0061450	0.00705033	0.999283	6	8	trophoblast cell migration	BP	0.214112	1	0.75
GO:1900151	0.00705033	0.999283	6	8	regulation of nuclear-transcribed mRNA catabolic process, deadenylation-dependent decay	BP	0.214112	1	0.75
GO:1901163	0.00705033	0.999283	6	8	regulation of trophoblast cell migration	BP	0.214112	1	0.75
GO:0010468	0.00706636	0.993955	655	2221	regulation of gene expression	BP	0.214112	1	0.294912
GO:0014909	0.00718395	0.997597	15	30	smooth muscle cell migration	BP	0.214112	1	0.5
GO:0030166	0.00718395	0.997597	15	30	proteoglycan biosynthetic process	BP	0.214112	1	0.5
GO:0045445	0.00718395	0.997597	15	30	myoblast differentiation	BP	0.214112	1	0.5
GO:0072009	0.00718395	0.997597	15	30	nephron epithelium development	BP	0.214112	1	0.5
GO:0072583	0.00718395	0.997597	15	30	clathrin-dependent endocytosis	BP	0.214112	1	0.5
GO:0001574	0.00724381	0.99957	5	6	ganglioside biosynthetic process	BP	0.214112	1	0.833333
GO:0002162	0.00724381	0.99957	5	6	dystroglycan binding	MF	0.214112	1	0.833333
GO:0033629	0.00724381	0.99957	5	6	negative regulation of cell adhesion mediated by integrin	BP	0.214112	1	0.833333
GO:0034983	0.00724381	0.99957	5	6	peptidyl-lysine deacetylation	BP	0.214112	1	0.833333
GO:0043371	0.00724381	0.99957	5	6	negative regulation of CD4-positive, alpha-beta T cell differentiation	BP	0.214112	1	0.833333
GO:0045651	0.00724381	0.99957	5	6	positive regulation of macrophage differentiation	BP	0.214112	1	0.833333
GO:0046639	0.00724381	0.99957	5	6	negative regulation of alpha-beta T cell differentiation	BP	0.214112	1	0.833333
GO:0060198	0.00724381	0.99957	5	6	clathrin-sculpted vesicle	CC	0.214112	1	0.833333
GO:0071141	0.00724381	0.99957	5	6	SMAD protein complex	CC	0.214112	1	0.833333
GO:0071144	0.00724381	0.99957	5	6	heteromeric SMAD protein complex	CC	0.214112	1	0.833333
GO:0071801	0.00724381	0.99957	5	6	regulation of podosome assembly	BP	0.214112	1	0.833333
GO:0097094	0.00724381	0.99957	5	6	craniofacial suture morphogenesis	BP	0.214112	1	0.833333
GO:0120180	0.00724381	0.99957	5	6	cell-substrate junction disassembly	BP	0.214112	1	0.833333
GO:0120181	0.00724381	0.99957	5	6	focal adhesion disassembly	BP	0.214112	1	0.833333
GO:0120182	0.00724381	0.99957	5	6	regulation of focal adhesion disassembly	BP	0.214112	1	0.833333
GO:0120183	0.00724381	0.99957	5	6	positive regulation of focal adhesion disassembly	BP	0.214112	1	0.833333
GO:1901165	0.00724381	0.99957	5	6	positive regulation of trophoblast cell migration	BP	0.214112	1	0.833333
GO:1901203	0.00724381	0.99957	5	6	positive regulation of extracellular matrix assembly	BP	0.214112	1	0.833333
GO:0060560	0.00733612	0.995804	45	118	developmental growth involved in morphogenesis	BP	0.216482	1	0.381356
GO:0014065	0.00739611	0.996636	25	58	phosphatidylinositol 3-kinase signaling	BP	0.217175	1	0.431034
GO:0035265	0.00739611	0.996636	25	58	organ growth	BP	0.217175	1	0.431034
GO:0048771	0.00739611	0.996636	25	58	tissue remodeling	BP	0.217175	1	0.431034
GO:0007417	0.00754636	0.994426	140	427	central nervous system development	BP	0.22115	1	0.327869
GO:0010557	0.00755624	0.993936	271	873	positive regulation of macromolecule biosynthetic process	BP	0.22115	1	0.310424
GO:0051172	0.00756897	0.993789	344	1126	negative regulation of nitrogen compound metabolic process	BP	0.22116	1	0.305506
GO:0051049	0.00762916	0.994012	220	698	regulation of transport	BP	0.222555	1	0.315186
GO:0046474	0.00774193	0.995687	41	106	glycerophospholipid biosynthetic process	BP	0.225476	1	0.386792
GO:0070371	0.00782848	0.995671	40	103	ERK1 and ERK2 cascade	BP	0.227625	1	0.38835
GO:0034702	0.00788248	0.996198	28	67	ion channel complex	CC	0.228823	1	0.41791
GO:0022408	0.00794809	0.996753	20	44	negative regulation of cell-cell adhesion	BP	0.230055	1	0.454545
GO:0043434	0.00795069	0.994792	73	207	response to peptide hormone	BP	0.230055	1	0.352657
GO:0045765	0.00797732	0.995659	38	97	regulation of angiogenesis	BP	0.230266	1	0.391753
GO:0046942	0.0079838	0.996086	29	70	carboxylic acid transport	BP	0.230266	1	0.414286
GO:0001570	0.0080246	0.99755	13	25	vasculogenesis	BP	0.230298	1	0.52
GO:0048708	0.0080246	0.99755	13	25	astrocyte differentiation	BP	0.230298	1	0.52
GO:0008361	0.00803741	0.995665	37	94	regulation of cell size	BP	0.230298	1	0.393617
GO:0001678	0.00805905	0.995989	30	73	cellular glucose homeostasis	BP	0.230298	1	0.410959
GO:0035249	0.00807521	0.99712	16	33	synaptic transmission, glutamatergic	BP	0.230298	1	0.484848
GO:0070252	0.00807521	0.99712	16	33	actin-mediated cell contraction	BP	0.230298	1	0.484848
GO:0097306	0.00807521	0.99712	16	33	cellular response to alcohol	BP	0.230298	1	0.484848
GO:0001894	0.00811065	0.995906	31	76	tissue homeostasis	BP	0.2306	1	0.407895
GO:0019899	0.00811164	0.993354	331	1082	enzyme binding	MF	0.2306	1	0.305915
GO:0045664	0.00814498	0.995736	34	85	regulation of neuron differentiation	BP	0.23118	1	0.4
GO:0002790	0.00816332	0.994986	56	153	peptide secretion	BP	0.231333	1	0.366013
GO:0003230	0.00824496	0.998242	9	15	cardiac atrium development	BP	0.231807	1	0.6
GO:0007215	0.00824496	0.998242	9	15	glutamate receptor signaling pathway	BP	0.231807	1	0.6
GO:0014044	0.00824496	0.998242	9	15	Schwann cell development	BP	0.231807	1	0.6
GO:0046850	0.00824496	0.998242	9	15	regulation of bone remodeling	BP	0.231807	1	0.6
GO:0048645	0.00824496	0.998242	9	15	animal organ formation	BP	0.231807	1	0.6
GO:0007266	0.00838029	0.99646	21	47	Rho protein signal transduction	BP	0.234872	1	0.446809
GO:1902117	0.00838029	0.99646	21	47	positive regulation of organelle assembly	BP	0.234872	1	0.446809
GO:0045668	0.00853881	0.997723	11	20	negative regulation of osteoblast differentiation	BP	0.237288	1	0.55
GO:0048644	0.00853881	0.997723	11	20	muscle organ morphogenesis	BP	0.237288	1	0.55
GO:0060976	0.00853881	0.997723	11	20	coronary vasculature development	BP	0.237288	1	0.55
GO:0098889	0.00853881	0.997723	11	20	intrinsic component of presynaptic membrane	CC	0.237288	1	0.55
GO:0150117	0.00853881	0.997723	11	20	positive regulation of cell-substrate junction organization	BP	0.237288	1	0.55
GO:0010720	0.00854625	0.994787	54	147	positive regulation of cell development	BP	0.237288	1	0.367347
GO:0060429	0.00872533	0.993512	141	432	epithelium development	BP	0.241884	1	0.326389
GO:0046328	0.0087522	0.996191	22	50	regulation of JNK cascade	BP	0.242253	1	0.44
GO:1903510	0.00886743	0.996662	17	36	mucopolysaccharide metabolic process	BP	0.245062	1	0.472222
GO:0031327	0.00907146	0.992767	242	776	negative regulation of cellular biosynthetic process	BP	0.250313	1	0.311856
GO:0006952	0.00910113	0.993173	148	456	defense response	BP	0.250745	1	0.324561
GO:0051960	0.00913231	0.994069	68	192	regulation of nervous system development	BP	0.250831	1	0.354167
GO:0098588	0.00913238	0.99253	314	1025	bounding membrane of organelle	CC	0.250831	1	0.306341
GO:0007189	0.0093035	0.99691	14	28	adenylate cyclase-activating G protein-coupled receptor signaling pathway	BP	0.254366	1	0.5
GO:0014910	0.0093035	0.99691	14	28	regulation of smooth muscle cell migration	BP	0.254366	1	0.5
GO:0051128	0.00932555	0.992254	375	1238	regulation of cellular component organization	BP	0.254366	1	0.302908
GO:0035051	0.00933231	0.995727	24	56	cardiocyte differentiation	BP	0.254366	1	0.428571
GO:0048013	0.00933231	0.995727	24	56	ephrin receptor signaling pathway	BP	0.254366	1	0.428571
GO:0009100	0.00938142	0.994032	62	173	glycoprotein metabolic process	BP	0.255315	1	0.358382
GO:0008270	0.00940968	0.99312	124	376	zinc ion binding	MF	0.255518	1	0.329787
GO:0007548	0.00941751	0.994714	40	104	sex differentiation	BP	0.255518	1	0.384615
GO:0048880	0.00953073	0.9943	49	132	sensory system development	BP	0.257527	1	0.371212
GO:0001822	0.00953827	0.994686	39	101	kidney development	BP	0.257527	1	0.386139
GO:0033002	0.00954925	0.995532	25	59	muscle cell proliferation	BP	0.257527	1	0.423729
GO:0150115	0.00954925	0.995532	25	59	cell-substrate junction organization	BP	0.257527	1	0.423729
GO:0010243	0.00971875	0.992651	154	477	response to organonitrogen compound	BP	0.26025	1	0.322851
GO:0035107	0.00972311	0.99536	26	62	appendage morphogenesis	BP	0.26025	1	0.419355
GO:0035108	0.00972311	0.99536	26	62	limb morphogenesis	BP	0.26025	1	0.419355
GO:0051216	0.00972311	0.99536	26	62	cartilage development	BP	0.26025	1	0.419355
GO:1902554	0.00972311	0.99536	26	62	serine/threonine protein kinase complex	CC	0.26025	1	0.419355
GO:0031344	0.00984785	0.992962	107	320	regulation of cell projection organization	BP	0.263068	1	0.334375
GO:0001837	0.00985786	0.99521	27	65	epithelial to mesenchymal transition	BP	0.263068	1	0.415385
GO:0071692	0.00993783	0.993876	54	148	protein localization to extracellular region	BP	0.264806	1	0.364865
GO:0007160	0.00998848	0.994674	34	86	cell-matrix adhesion	BP	0.265759	1	0.395349
GO:0009967	0.0100906	0.992118	196	620	positive regulation of signal transduction	BP	0.268077	1	0.316129
GO:0019787	0.0101309	0.992992	89	261	ubiquitin-like protein transferase activity	MF	0.268747	1	0.340996
GO:0044255	0.0101705	0.992433	136	417	cellular lipid metabolic process	BP	0.269398	1	0.326139
GO:0031401	0.0102003	0.992323	147	454	positive regulation of protein modification process	BP	0.269787	1	0.323789
GO:0043271	0.0103238	0.993943	45	120	negative regulation of ion transport	BP	0.271243	1	0.375
GO:0019199	0.0104112	0.996871	12	23	transmembrane receptor protein kinase activity	MF	0.271243	1	0.521739
GO:0060537	0.0104168	0.993626	52	142	muscle tissue development	BP	0.271243	1	0.366197
GO:0006656	0.0104318	0.997946	8	13	phosphatidylcholine biosynthetic process	BP	0.271243	1	0.615385
GO:0006829	0.0104318	0.997946	8	13	zinc ion transport	BP	0.271243	1	0.615385
GO:0019226	0.0104318	0.997946	8	13	transmission of nerve impulse	BP	0.271243	1	0.615385
GO:0060055	0.0104318	0.997946	8	13	angiogenesis involved in wound healing	BP	0.271243	1	0.615385
GO:0002832	0.0104377	0.996287	15	31	negative regulation of response to biotic stimulus	BP	0.271243	1	0.483871
GO:0015081	0.0104377	0.996287	15	31	sodium ion transmembrane transporter activity	MF	0.271243	1	0.483871
GO:0034332	0.0104377	0.996287	15	31	adherens junction organization	BP	0.271243	1	0.483871
GO:0046854	0.0104377	0.996287	15	31	phosphatidylinositol phosphorylation	BP	0.271243	1	0.483871
GO:0098839	0.0104377	0.996287	15	31	postsynaptic density membrane	CC	0.271243	1	0.483871
GO:0031399	0.0104555	0.991647	237	761	regulation of protein modification process	BP	0.271312	1	0.311432
GO:0072507	0.0106605	0.993501	51	139	divalent inorganic cation homeostasis	BP	0.276229	1	0.366906
GO:0048519	0.010886	0.990573	721	2467	negative regulation of biological process	BP	0.281664	1	0.292258
GO:0072028	0.0110418	0.997153	10	18	nephron morphogenesis	BP	0.284048	1	0.555556
GO:0099056	0.0110418	0.997153	10	18	integral component of presynaptic membrane	CC	0.284048	1	0.555556
GO:1903053	0.0110418	0.997153	10	18	regulation of extracellular matrix organization	BP	0.284048	1	0.555556
GO:2000272	0.0110418	0.997153	10	18	negative regulation of signaling receptor activity	BP	0.284048	1	0.555556
GO:0046718	0.0111137	0.995134	21	48	viral entry into host cell	BP	0.285486	1	0.4375
GO:0005802	0.0111546	0.993253	49	133	trans-Golgi network	CC	0.286126	1	0.368421
GO:0046649	0.0112346	0.992391	78	226	lymphocyte activation	BP	0.287763	1	0.345133
GO:0008047	0.0114346	0.992112	85	249	enzyme activator activity	MF	0.292134	1	0.341365
GO:0072001	0.0114379	0.99353	39	102	renal system development	BP	0.292134	1	0.382353
GO:0008194	0.011475	0.994837	22	51	UDP-glycosyltransferase activity	MF	0.292662	1	0.431373
GO:0022604	0.0115135	0.992834	54	149	regulation of cell morphogenesis	BP	0.293225	1	0.362416
GO:0055037	0.0116036	0.993484	38	99	recycling endosome	CC	0.294679	1	0.383838
GO:1901342	0.0116036	0.993484	38	99	regulation of vasculature development	BP	0.294679	1	0.383838
GO:0050767	0.0116551	0.992575	59	165	regulation of neurogenesis	BP	0.295157	1	0.357576
GO:0005096	0.0116555	0.99301	47	127	GTPase activator activity	MF	0.295157	1	0.370079
GO:0032102	0.0117604	0.993447	37	96	negative regulation of response to external stimulus	BP	0.297208	1	0.385417
GO:0001952	0.0117698	0.994573	23	54	regulation of cell-matrix adhesion	BP	0.297208	1	0.425926
GO:0045934	0.0118577	0.99053	228	732	negative regulation of nucleobase-containing compound metabolic process	BP	0.299005	1	0.311475
GO:0001503	0.0119687	0.992394	58	162	ossification	BP	0.301378	1	0.358025
GO:0006906	0.0120045	0.994342	24	57	vesicle fusion	BP	0.301853	1	0.421053
GO:0048661	0.0120713	0.996022	13	26	positive regulation of smooth muscle cell proliferation	BP	0.30268	1	0.5
GO:0060395	0.0120713	0.996022	13	26	SMAD protein signal transduction	BP	0.30268	1	0.5
GO:0048588	0.0121595	0.992776	45	121	developmental cell growth	BP	0.304466	1	0.371901
GO:0048813	0.0122657	0.993407	33	84	dendrite morphogenesis	BP	0.304799	1	0.392857
GO:0030316	0.0122796	0.995147	17	37	osteoclast differentiation	BP	0.304799	1	0.459459
GO:0031519	0.0122796	0.995147	17	37	PcG protein complex	CC	0.304799	1	0.459459
GO:0032432	0.0122796	0.995147	17	37	actin filament bundle	CC	0.304799	1	0.459459
GO:0042641	0.0122796	0.995147	17	37	actomyosin	CC	0.304799	1	0.459459
GO:0030135	0.0122891	0.992211	57	159	coated vesicle	CC	0.304799	1	0.358491
GO:0002521	0.0122923	0.992047	62	175	leukocyte differentiation	BP	0.304799	1	0.354286
GO:0043204	0.0123172	0.993969	26	63	perikaryon	CC	0.304993	1	0.412698
GO:0045935	0.0123528	0.989943	273	888	positive regulation of nucleobase-containing compound metabolic process	BP	0.305449	1	0.307432
GO:0002520	0.0124415	0.990679	135	416	immune system development	BP	0.305867	1	0.324519
GO:0007269	0.0124565	0.993702	28	69	neurotransmitter secretion	BP	0.305867	1	0.405797
GO:0021953	0.0124565	0.993702	28	69	central nervous system neuron differentiation	BP	0.305867	1	0.405797
GO:0045165	0.0124565	0.993702	28	69	cell fate commitment	BP	0.305867	1	0.405797
GO:0099643	0.0124565	0.993702	28	69	signal release from synapse	BP	0.305867	1	0.405797
GO:0019897	0.0124725	0.993604	29	72	extrinsic component of plasma membrane	CC	0.305867	1	0.402778
GO:0018193	0.0124969	0.990129	203	647	peptidyl-amino acid modification	BP	0.306045	1	0.313756
GO:0051347	0.0126002	0.991014	99	296	positive regulation of transferase activity	BP	0.308123	1	0.334459
GO:0030900	0.0126162	0.992025	56	156	forebrain development	BP	0.308123	1	0.358974
GO:0045017	0.0126621	0.992555	43	115	glycerolipid biosynthetic process	BP	0.308398	1	0.373913
GO:0070085	0.0126621	0.992555	43	115	glycosylation	BP	0.308398	1	0.373913
GO:0008324	0.0128644	0.991561	65	185	cation transmembrane transporter activity	MF	0.3129	1	0.351351
GO:0061630	0.0129502	0.991837	55	153	ubiquitin protein ligase activity	MF	0.313582	1	0.359477
GO:0099518	0.0130036	0.994644	18	40	vesicle cytoskeletal trafficking	BP	0.313582	1	0.45
GO:0008283	0.013067	0.989572	220	706	cell population proliferation	BP	0.313582	1	0.311615
GO:0009931	0.0131032	0.997684	7	11	calcium-dependent protein serine/threonine kinase activity	MF	0.313582	1	0.636364
GO:0010857	0.0131032	0.997684	7	11	calcium-dependent protein kinase activity	MF	0.313582	1	0.636364
GO:0021697	0.0131032	0.997684	7	11	cerebellar cortex formation	BP	0.313582	1	0.636364
GO:0032369	0.0131032	0.997684	7	11	negative regulation of lipid transport	BP	0.313582	1	0.636364
GO:0045332	0.0131032	0.997684	7	11	phospholipid translocation	BP	0.313582	1	0.636364
GO:0045922	0.0131032	0.997684	7	11	negative regulation of fatty acid metabolic process	BP	0.313582	1	0.636364
GO:0045939	0.0131032	0.997684	7	11	negative regulation of steroid metabolic process	BP	0.313582	1	0.636364
GO:0070102	0.0131032	0.997684	7	11	interleukin-6-mediated signaling pathway	BP	0.313582	1	0.636364
GO:1900273	0.0131032	0.997684	7	11	positive regulation of long-term synaptic potentiation	BP	0.313582	1	0.636364
GO:0150034	0.0132908	0.991646	54	150	distal axon	CC	0.317646	1	0.36
GO:0014706	0.0133104	0.991891	48	131	striated muscle tissue development	BP	0.317687	1	0.366412
GO:0010975	0.0133946	0.990888	76	221	regulation of neuron projection development	BP	0.318432	1	0.343891
GO:0002683	0.0133997	0.992258	40	106	negative regulation of immune system process	BP	0.318432	1	0.377358
GO:0002088	0.0135128	0.995206	14	29	lens development in camera-type eye	BP	0.318432	1	0.482759
GO:0009798	0.0135128	0.995206	14	29	axis specification	BP	0.318432	1	0.482759
GO:0014068	0.0135128	0.995206	14	29	positive regulation of phosphatidylinositol 3-kinase signaling	BP	0.318432	1	0.482759
GO:0017022	0.0135128	0.995206	14	29	myosin binding	MF	0.318432	1	0.482759
GO:0046513	0.0135128	0.995206	14	29	ceramide biosynthetic process	BP	0.318432	1	0.482759
GO:0014009	0.0135378	0.996006	11	21	glial cell proliferation	BP	0.318432	1	0.52381
GO:0033144	0.0135378	0.996006	11	21	negative regulation of intracellular steroid hormone receptor signaling pathway	BP	0.318432	1	0.52381
GO:0043551	0.0135378	0.996006	11	21	regulation of phosphatidylinositol 3-kinase activity	BP	0.318432	1	0.52381
GO:0072080	0.0135378	0.996006	11	21	nephron tubule development	BP	0.318432	1	0.52381
GO:1902107	0.0136102	0.994189	19	43	positive regulation of leukocyte differentiation	BP	0.319295	1	0.44186
GO:1903708	0.0136102	0.994189	19	43	positive regulation of hemopoiesis	BP	0.319295	1	0.44186
GO:0051146	0.0136375	0.992172	39	103	striated muscle cell differentiation	BP	0.319514	1	0.378641
GO:2000113	0.0136621	0.989021	232	748	negative regulation of cellular macromolecule biosynthetic process	BP	0.319671	1	0.31016
GO:0042127	0.0137492	0.989236	183	580	regulation of cell population proliferation	BP	0.321289	1	0.315517
GO:0019221	0.0137894	0.990372	86	254	cytokine-mediated signaling pathway	BP	0.321807	1	0.338583
GO:0008021	0.0140933	0.992023	37	97	synaptic vesicle	CC	0.32802	1	0.381443
GO:0008593	0.0141108	0.993782	20	46	regulation of Notch signaling pathway	BP	0.32802	1	0.434783
GO:0030856	0.0141108	0.993782	20	46	regulation of epithelial cell differentiation	BP	0.32802	1	0.434783
GO:0002886	0.0142974	0.996463	9	16	regulation of myeloid leukocyte mediated immunity	BP	0.329187	1	0.5625
GO:0002931	0.0142974	0.996463	9	16	response to ischemia	BP	0.329187	1	0.5625
GO:0003254	0.0142974	0.996463	9	16	regulation of membrane depolarization	BP	0.329187	1	0.5625
GO:0030225	0.0142974	0.996463	9	16	macrophage differentiation	BP	0.329187	1	0.5625
GO:0070306	0.0142974	0.996463	9	16	lens fiber cell differentiation	BP	0.329187	1	0.5625
GO:0098900	0.0142974	0.996463	9	16	regulation of action potential	BP	0.329187	1	0.5625
GO:1901861	0.0142974	0.996463	9	16	regulation of muscle tissue development	BP	0.329187	1	0.5625
GO:0099003	0.0143085	0.991963	36	94	vesicle-mediated transport in synapse	BP	0.329187	1	0.382979
GO:0070663	0.014836	0.993108	22	52	regulation of leukocyte proliferation	BP	0.340519	1	0.423077
GO:0060322	0.0148392	0.989023	118	361	head development	BP	0.340519	1	0.32687
GO:0048568	0.0148829	0.990529	55	154	embryonic organ development	BP	0.341084	1	0.357143
GO:0012505	0.0149503	0.987061	616	2100	endomembrane system	CC	0.342189	1	0.293333
GO:0010876	0.0152442	0.990116	59	167	lipid localization	BP	0.348326	1	0.353293
GO:0015291	0.0152574	0.992604	24	58	secondary active transmembrane transporter activity	MF	0.348326	1	0.413793
GO:0007224	0.0153751	0.992409	25	61	smoothened signaling pathway	BP	0.349377	1	0.409836
GO:0048736	0.0153813	0.991941	29	73	appendage development	BP	0.349377	1	0.39726
GO:0060173	0.0153813	0.991941	29	73	limb development	BP	0.349377	1	0.39726
GO:0007420	0.015395	0.988702	111	338	brain development	BP	0.349377	1	0.328402
GO:0071326	0.0154404	0.992247	26	64	cellular response to monosaccharide stimulus	BP	0.349377	1	0.40625
GO:0071331	0.0154404	0.992247	26	64	cellular response to hexose stimulus	BP	0.349377	1	0.40625
GO:0071333	0.0154404	0.992247	26	64	cellular response to glucose stimulus	BP	0.349377	1	0.40625
GO:0006486	0.0155352	0.990845	41	110	protein glycosylation	BP	0.350632	1	0.372727
GO:0043413	0.0155352	0.990845	41	110	macromolecule glycosylation	BP	0.350632	1	0.372727
GO:0043331	0.0156969	0.994874	12	24	response to dsRNA	BP	0.351614	1	0.5
GO:0045747	0.0156969	0.994874	12	24	positive regulation of Notch signaling pathway	BP	0.351614	1	0.5
GO:0045913	0.0156969	0.994874	12	24	positive regulation of carbohydrate metabolic process	BP	0.351614	1	0.5
GO:0046579	0.0156969	0.994874	12	24	positive regulation of Ras protein signal transduction	BP	0.351614	1	0.5
GO:0048260	0.0156969	0.994874	12	24	positive regulation of receptor-mediated endocytosis	BP	0.351614	1	0.5
GO:0060993	0.0156969	0.994874	12	24	kidney morphogenesis	BP	0.351614	1	0.5
GO:0031225	0.0157823	0.993744	16	35	anchored component of membrane	CC	0.352165	1	0.457143
GO:0046834	0.0157823	0.993744	16	35	lipid phosphorylation	BP	0.352165	1	0.457143
GO:1901655	0.0157823	0.993744	16	35	cellular response to ketone	BP	0.352165	1	0.457143
GO:0002009	0.0158004	0.989094	78	229	morphogenesis of an epithelium	BP	0.352165	1	0.340611
GO:0045860	0.0159532	0.989098	74	216	positive regulation of protein kinase activity	BP	0.354515	1	0.342593
GO:0007611	0.0161694	0.990582	39	104	learning or memory	BP	0.354515	1	0.375
GO:0005230	0.0162412	0.997545	6	9	extracellular ligand-gated ion channel activity	MF	0.354515	1	0.666667
GO:0006688	0.0162412	0.997545	6	9	glycosphingolipid biosynthetic process	BP	0.354515	1	0.666667
GO:0007431	0.0162412	0.997545	6	9	salivary gland development	BP	0.354515	1	0.666667
GO:0007435	0.0162412	0.997545	6	9	salivary gland morphogenesis	BP	0.354515	1	0.666667
GO:0010464	0.0162412	0.997545	6	9	regulation of mesenchymal cell proliferation	BP	0.354515	1	0.666667
GO:0022824	0.0162412	0.997545	6	9	transmitter-gated ion channel activity	MF	0.354515	1	0.666667
GO:0022835	0.0162412	0.997545	6	9	transmitter-gated channel activity	MF	0.354515	1	0.666667
GO:0045672	0.0162412	0.997545	6	9	positive regulation of osteoclast differentiation	BP	0.354515	1	0.666667
GO:0045717	0.0162412	0.997545	6	9	negative regulation of fatty acid biosynthetic process	BP	0.354515	1	0.666667
GO:0048096	0.0162412	0.997545	6	9	chromatin-mediated maintenance of transcription	BP	0.354515	1	0.666667
GO:0060396	0.0162412	0.997545	6	9	growth hormone receptor signaling pathway	BP	0.354515	1	0.666667
GO:0071378	0.0162412	0.997545	6	9	cellular response to growth hormone stimulus	BP	0.354515	1	0.666667
GO:0099558	0.0162412	0.997545	6	9	maintenance of synapse structure	BP	0.354515	1	0.666667
GO:2000786	0.0162412	0.997545	6	9	positive regulation of autophagosome assembly	BP	0.354515	1	0.666667
GO:0060562	0.0162434	0.990071	46	126	epithelial tube morphogenesis	BP	0.354515	1	0.365079
GO:0048534	0.0163761	0.987713	126	389	hematopoietic or lymphoid organ development	BP	0.356974	1	0.323907
GO:0070382	0.0164813	0.990462	38	101	exocytic vesicle	CC	0.358831	1	0.376238
GO:1902532	0.0165759	0.988471	80	236	negative regulation of intracellular signal transduction	BP	0.360451	1	0.338983
GO:0050867	0.016788	0.990349	37	98	positive regulation of cell activation	BP	0.364619	1	0.377551
GO:0009896	0.0170093	0.987991	86	256	positive regulation of catabolic process	BP	0.368975	1	0.335938
GO:0032869	0.0170356	0.989676	44	120	cellular response to insulin stimulus	BP	0.369099	1	0.366667
GO:0010008	0.0171641	0.9878	89	266	endosome membrane	CC	0.371431	1	0.334586
GO:0016310	0.01734	0.985653	294	967	phosphorylation	BP	0.374512	1	0.304033
GO:0043679	0.0173484	0.992548	18	41	axon terminus	CC	0.374512	1	0.439024
GO:0042391	0.0174488	0.989093	49	136	regulation of membrane potential	BP	0.376223	1	0.360294
GO:0032946	0.017526	0.993803	13	27	positive regulation of mononuclear cell proliferation	BP	0.376978	1	0.481481
GO:0050671	0.017526	0.993803	13	27	positive regulation of lymphocyte proliferation	BP	0.376978	1	0.481481
GO:0030513	0.0176494	0.994905	10	19	positive regulation of BMP signaling pathway	BP	0.377359	1	0.526316
GO:0051965	0.0176494	0.994905	10	19	positive regulation of synapse assembly	BP	0.377359	1	0.526316
GO:0060415	0.0176494	0.994905	10	19	muscle tissue morphogenesis	BP	0.377359	1	0.526316
GO:0060612	0.0176494	0.994905	10	19	adipose tissue development	BP	0.377359	1	0.526316
GO:0098982	0.0176494	0.994905	10	19	GABA-ergic synapse	CC	0.377359	1	0.526316
GO:0048584	0.0178732	0.985384	255	832	positive regulation of response to stimulus	BP	0.380725	1	0.30649
GO:0009890	0.0179069	0.985428	242	787	negative regulation of biosynthetic process	BP	0.380725	1	0.307497
GO:0051249	0.0179071	0.988845	48	133	regulation of lymphocyte activation	BP	0.380725	1	0.360902
GO:0030510	0.0179134	0.992052	19	44	regulation of BMP signaling pathway	BP	0.380725	1	0.431818
GO:0150116	0.0179134	0.992052	19	44	regulation of cell-substrate junction organization	BP	0.380725	1	0.431818
GO:0009755	0.0181787	0.989963	32	83	hormone-mediated signaling pathway	BP	0.385904	1	0.385542
GO:0042098	0.0183555	0.99162	20	47	T cell proliferation	BP	0.388498	1	0.425532
GO:0048041	0.0183555	0.99162	20	47	focal adhesion assembly	BP	0.388498	1	0.425532
GO:0030968	0.0184119	0.989933	31	80	endoplasmic reticulum unfolded protein response	BP	0.388498	1	0.3875
GO:0007507	0.0184458	0.987094	80	237	heart development	BP	0.388498	1	0.337553
GO:0004714	0.0185372	0.995647	8	14	transmembrane receptor protein tyrosine kinase activity	MF	0.388498	1	0.571429
GO:0007549	0.0185372	0.995647	8	14	dosage compensation	BP	0.388498	1	0.571429
GO:0035268	0.0185372	0.995647	8	14	protein mannosylation	BP	0.388498	1	0.571429
GO:0046530	0.0185372	0.995647	8	14	photoreceptor cell differentiation	BP	0.388498	1	0.571429
GO:0055010	0.0185372	0.995647	8	14	ventricular cardiac muscle tissue morphogenesis	BP	0.388498	1	0.571429
GO:1902476	0.0185372	0.995647	8	14	chloride transmembrane transport	BP	0.388498	1	0.571429
GO:0010558	0.0185403	0.984957	232	753	negative regulation of macromolecule biosynthetic process	BP	0.388498	1	0.308101
GO:0006470	0.0185704	0.987708	61	175	protein dephosphorylation	BP	0.388673	1	0.348571
GO:0035967	0.0186586	0.988915	40	108	cellular response to topologically incorrect protein	BP	0.38929	1	0.37037
GO:0019003	0.0186897	0.991248	21	50	GDP binding	MF	0.38929	1	0.42
GO:0001817	0.0187449	0.987001	76	224	regulation of cytokine production	BP	0.38929	1	0.339286
GO:0022836	0.0189294	0.990932	22	53	gated channel activity	MF	0.38929	1	0.415094
GO:0050773	0.0189294	0.990932	22	53	regulation of dendrite development	BP	0.38929	1	0.415094
GO:0048675	0.0190831	0.990043	27	68	axon extension	BP	0.38929	1	0.397059
GO:0042734	0.0190865	0.990668	23	56	presynaptic membrane	CC	0.38929	1	0.410714
GO:0060996	0.0190865	0.990668	23	56	dendritic spine development	BP	0.38929	1	0.410714
GO:0090101	0.0190865	0.990668	23	56	negative regulation of transmembrane receptor protein serine/threonine kinase signaling pathway	BP	0.38929	1	0.410714
GO:0042110	0.0195577	0.987607	50	140	T cell activation	BP	0.38929	1	0.357143
GO:0003272	0.0196031	0.9977	5	7	endocardial cushion formation	BP	0.38929	1	0.714286
GO:0003338	0.0196031	0.9977	5	7	metanephros morphogenesis	BP	0.38929	1	0.714286
GO:0010460	0.0196031	0.9977	5	7	positive regulation of heart rate	BP	0.38929	1	0.714286
GO:0015491	0.0196031	0.9977	5	7	cation:cation antiporter activity	MF	0.38929	1	0.714286
GO:0017080	0.0196031	0.9977	5	7	sodium channel regulator activity	MF	0.38929	1	0.714286
GO:0021694	0.0196031	0.9977	5	7	cerebellar Purkinje cell layer formation	BP	0.38929	1	0.714286
GO:0031290	0.0196031	0.9977	5	7	retinal ganglion cell axon guidance	BP	0.38929	1	0.714286
GO:0032891	0.0196031	0.9977	5	7	negative regulation of organic acid transport	BP	0.38929	1	0.714286
GO:0035497	0.0196031	0.9977	5	7	cAMP response element binding	MF	0.38929	1	0.714286
GO:0035988	0.0196031	0.9977	5	7	chondrocyte proliferation	BP	0.38929	1	0.714286
GO:0038111	0.0196031	0.9977	5	7	interleukin-7-mediated signaling pathway	BP	0.38929	1	0.714286
GO:0043900	0.0196031	0.9977	5	7	regulation of multi-organism process	BP	0.38929	1	0.714286
GO:0046935	0.0196031	0.9977	5	7	1-phosphatidylinositol-3-kinase regulator activity	MF	0.38929	1	0.714286
GO:0051923	0.0196031	0.9977	5	7	sulfation	BP	0.38929	1	0.714286
GO:0071394	0.0196031	0.9977	5	7	cellular response to testosterone stimulus	BP	0.38929	1	0.714286
GO:0072349	0.0196031	0.9977	5	7	modified amino acid transmembrane transporter activity	MF	0.38929	1	0.714286
GO:0072584	0.0196031	0.9977	5	7	caveolin-mediated endocytosis	BP	0.38929	1	0.714286
GO:0097091	0.0196031	0.9977	5	7	synaptic vesicle clustering	BP	0.38929	1	0.714286
GO:0098960	0.0196031	0.9977	5	7	postsynaptic neurotransmitter receptor activity	MF	0.38929	1	0.714286
GO:1901201	0.0196031	0.9977	5	7	regulation of extracellular matrix assembly	BP	0.38929	1	0.714286
GO:1902931	0.0196031	0.9977	5	7	negative regulation of alcohol biosynthetic process	BP	0.38929	1	0.714286
GO:0034976	0.0197227	0.986626	67	195	response to endoplasmic reticulum stress	BP	0.38929	1	0.34359
GO:0030658	0.019882	0.988396	37	99	transport vesicle membrane	CC	0.38929	1	0.373737
GO:0006897	0.0200455	0.985781	84	251	endocytosis	BP	0.38929	1	0.334661
GO:0043406	0.0202844	0.98824	36	96	positive regulation of MAP kinase activity	BP	0.38929	1	0.375
GO:0062014	0.0203025	0.991925	15	33	negative regulation of small molecule metabolic process	BP	0.38929	1	0.454545
GO:0008038	0.0204639	0.993388	11	22	neuron recognition	BP	0.38929	1	0.5
GO:0061326	0.0204639	0.993388	11	22	renal tubule development	BP	0.38929	1	0.5
GO:0006869	0.0205967	0.986709	53	150	lipid transport	BP	0.38929	1	0.353333
GO:0072503	0.0206454	0.986999	48	134	cellular divalent inorganic cation homeostasis	BP	0.38929	1	0.358209
GO:1990138	0.0206813	0.988093	35	93	neuron projection extension	BP	0.38929	1	0.376344
GO:0030097	0.0207243	0.98438	121	375	hemopoiesis	BP	0.38929	1	0.322667
GO:0002934	0.0207587	1	3	3	desmosome organization	BP	0.38929	1	1
GO:0003415	0.0207587	1	3	3	chondrocyte hypertrophy	BP	0.38929	1	1
GO:0005005	0.0207587	1	3	3	transmembrane-ephrin receptor activity	MF	0.38929	1	1
GO:0006642	0.0207587	1	3	3	triglyceride mobilization	BP	0.38929	1	1
GO:0015093	0.0207587	1	3	3	ferrous iron transmembrane transporter activity	MF	0.38929	1	1
GO:0015691	0.0207587	1	3	3	cadmium ion transport	BP	0.38929	1	1
GO:0016309	0.0207587	1	3	3	1-phosphatidylinositol-5-phosphate 4-kinase activity	MF	0.38929	1	1
GO:0034650	0.0207587	1	3	3	cortisol metabolic process	BP	0.38929	1	1
GO:0034651	0.0207587	1	3	3	cortisol biosynthetic process	BP	0.38929	1	1
GO:0035060	0.0207587	1	3	3	brahma complex	CC	0.38929	1	1
GO:0035720	0.0207587	1	3	3	intraciliary anterograde transport	BP	0.38929	1	1
GO:0035733	0.0207587	1	3	3	hepatic stellate cell activation	BP	0.38929	1	1
GO:0036149	0.0207587	1	3	3	phosphatidylinositol acyl-chain remodeling	BP	0.38929	1	1
GO:0038113	0.0207587	1	3	3	interleukin-9-mediated signaling pathway	BP	0.38929	1	1
GO:0042492	0.0207587	1	3	3	gamma-delta T cell differentiation	BP	0.38929	1	1
GO:0044393	0.0207587	1	3	3	microspike	CC	0.38929	1	1
GO:0045586	0.0207587	1	3	3	regulation of gamma-delta T cell differentiation	BP	0.38929	1	1
GO:0045779	0.0207587	1	3	3	negative regulation of bone resorption	BP	0.38929	1	1
GO:0045794	0.0207587	1	3	3	negative regulation of cell volume	BP	0.38929	1	1
GO:0046643	0.0207587	1	3	3	regulation of gamma-delta T cell activation	BP	0.38929	1	1
GO:0046836	0.0207587	1	3	3	glycolipid transport	BP	0.38929	1	1
GO:0051482	0.0207587	1	3	3	positive regulation of cytosolic calcium ion concentration involved in phospholipase C-activating G protein-coupled signaling pathway	BP	0.38929	1	1
GO:0060373	0.0207587	1	3	3	regulation of ventricular cardiac muscle cell membrane depolarization	BP	0.38929	1	1
GO:0060534	0.0207587	1	3	3	trachea cartilage development	BP	0.38929	1	1
GO:0060839	0.0207587	1	3	3	endothelial cell fate commitment	BP	0.38929	1	1
GO:0060842	0.0207587	1	3	3	arterial endothelial cell differentiation	BP	0.38929	1	1
GO:0061470	0.0207587	1	3	3	T follicular helper cell differentiation	BP	0.38929	1	1
GO:0070574	0.0207587	1	3	3	cadmium ion transmembrane transport	BP	0.38929	1	1
GO:0070579	0.0207587	1	3	3	methylcytosine dioxygenase activity	MF	0.38929	1	1
GO:0071104	0.0207587	1	3	3	response to interleukin-9	BP	0.38929	1	1
GO:0071253	0.0207587	1	3	3	connexin binding	MF	0.38929	1	1
GO:0071355	0.0207587	1	3	3	cellular response to interleukin-9	BP	0.38929	1	1
GO:0072148	0.0207587	1	3	3	epithelial cell fate commitment	BP	0.38929	1	1
GO:0086100	0.0207587	1	3	3	endothelin receptor signaling pathway	BP	0.38929	1	1
GO:0090217	0.0207587	1	3	3	negative regulation of 1-phosphatidylinositol-4-phosphate 5-kinase activity	BP	0.38929	1	1
GO:0099025	0.0207587	1	3	3	anchored component of postsynaptic membrane	CC	0.38929	1	1
GO:0110011	0.0207587	1	3	3	regulation of basement membrane organization	BP	0.38929	1	1
GO:0140346	0.0207587	1	3	3	phosphatidylserine flippase activity	MF	0.38929	1	1
GO:1902633	0.0207587	1	3	3	1-phosphatidyl-1D-myo-inositol 4,5-bisphosphate metabolic process	BP	0.38929	1	1
GO:1902635	0.0207587	1	3	3	1-phosphatidyl-1D-myo-inositol 4,5-bisphosphate biosynthetic process	BP	0.38929	1	1
GO:1902645	0.0207587	1	3	3	tertiary alcohol biosynthetic process	BP	0.38929	1	1
GO:1904071	0.0207587	1	3	3	presynaptic active zone assembly	BP	0.38929	1	1
GO:1904177	0.0207587	1	3	3	regulation of adipose tissue development	BP	0.38929	1	1
GO:1904259	0.0207587	1	3	3	regulation of basement membrane assembly involved in embryonic body morphogenesis	BP	0.38929	1	1
GO:1904261	0.0207587	1	3	3	positive regulation of basement membrane assembly involved in embryonic body morphogenesis	BP	0.38929	1	1
GO:1904321	0.0207587	1	3	3	response to forskolin	BP	0.38929	1	1
GO:1904322	0.0207587	1	3	3	cellular response to forskolin	BP	0.38929	1	1
GO:1904761	0.0207587	1	3	3	negative regulation of myofibroblast differentiation	BP	0.38929	1	1
GO:1904825	0.0207587	1	3	3	protein localization to microtubule plus-end	BP	0.38929	1	1
GO:1905725	0.0207587	1	3	3	protein localization to microtubule end	BP	0.38929	1	1
GO:1990763	0.0207587	1	3	3	arrestin family protein binding	MF	0.38929	1	1
GO:2000064	0.0207587	1	3	3	regulation of cortisol biosynthetic process	BP	0.38929	1	1
GO:2000316	0.0207587	1	3	3	regulation of T-helper 17 type immune response	BP	0.38929	1	1
GO:2000317	0.0207587	1	3	3	negative regulation of T-helper 17 type immune response	BP	0.38929	1	1
GO:2000319	0.0207587	1	3	3	regulation of T-helper 17 cell differentiation	BP	0.38929	1	1
GO:2000320	0.0207587	1	3	3	negative regulation of T-helper 17 cell differentiation	BP	0.38929	1	1
GO:2001197	0.0207587	1	3	3	basement membrane assembly involved in embryonic body morphogenesis	BP	0.38929	1	1
GO:0071396	0.0208045	0.985759	69	202	cellular response to lipid	BP	0.389682	1	0.341584
GO:0006986	0.0208232	0.987338	42	115	response to unfolded protein	BP	0.389682	1	0.365217
GO:1903706	0.0211884	0.986362	52	147	regulation of hemopoiesis	BP	0.3961	1	0.353741
GO:0050678	0.0213329	0.987089	41	112	regulation of epithelial cell proliferation	BP	0.398386	1	0.366071
GO:0015318	0.0215325	0.984984	75	222	inorganic molecular entity transmembrane transporter activity	MF	0.400751	1	0.337838
GO:0099504	0.0218175	0.987734	32	84	synaptic vesicle cycle	BP	0.400751	1	0.380952
GO:0006493	0.0221162	0.990438	17	39	protein O-linked glycosylation	BP	0.400751	1	0.435897
GO:0044853	0.0221162	0.990438	17	39	plasma membrane raft	CC	0.400751	1	0.435897
GO:0046545	0.0221162	0.990438	17	39	development of primary female sexual characteristics	BP	0.400751	1	0.435897
GO:0046578	0.0221692	0.987648	31	81	regulation of Ras protein signal transduction	BP	0.400751	1	0.382716
GO:0002888	0.0222452	0.998435	4	5	positive regulation of myeloid leukocyte mediated immunity	BP	0.400751	1	0.8
GO:0010172	0.0222452	0.998435	4	5	embryonic body morphogenesis	BP	0.400751	1	0.8
GO:0014870	0.0222452	0.998435	4	5	response to muscle inactivity	BP	0.400751	1	0.8
GO:0014874	0.0222452	0.998435	4	5	response to stimulus involved in regulation of muscle adaptation	BP	0.400751	1	0.8
GO:0015299	0.0222452	0.998435	4	5	solute:proton antiporter activity	MF	0.400751	1	0.8
GO:0015917	0.0222452	0.998435	4	5	aminophospholipid transport	BP	0.400751	1	0.8
GO:0016500	0.0222452	0.998435	4	5	protein-hormone receptor activity	MF	0.400751	1	0.8
GO:0031128	0.0222452	0.998435	4	5	developmental induction	BP	0.400751	1	0.8
GO:0032332	0.0222452	0.998435	4	5	positive regulation of chondrocyte differentiation	BP	0.400751	1	0.8
GO:0034104	0.0222452	0.998435	4	5	negative regulation of tissue remodeling	BP	0.400751	1	0.8
GO:0034713	0.0222452	0.998435	4	5	type I transforming growth factor beta receptor binding	MF	0.400751	1	0.8
GO:0043011	0.0222452	0.998435	4	5	myeloid dendritic cell differentiation	BP	0.400751	1	0.8
GO:0045725	0.0222452	0.998435	4	5	positive regulation of glycogen biosynthetic process	BP	0.400751	1	0.8
GO:0048535	0.0222452	0.998435	4	5	lymph node development	BP	0.400751	1	0.8
GO:0048710	0.0222452	0.998435	4	5	regulation of astrocyte differentiation	BP	0.400751	1	0.8
GO:0048711	0.0222452	0.998435	4	5	positive regulation of astrocyte differentiation	BP	0.400751	1	0.8
GO:0060438	0.0222452	0.998435	4	5	trachea development	BP	0.400751	1	0.8
GO:0061081	0.0222452	0.998435	4	5	positive regulation of myeloid leukocyte cytokine production involved in immune response	BP	0.400751	1	0.8
GO:0061744	0.0222452	0.998435	4	5	motor behavior	BP	0.400751	1	0.8
GO:0070106	0.0222452	0.998435	4	5	interleukin-27-mediated signaling pathway	BP	0.400751	1	0.8
GO:0072273	0.0222452	0.998435	4	5	metanephric nephron morphogenesis	BP	0.400751	1	0.8
GO:0090219	0.0222452	0.998435	4	5	negative regulation of lipid kinase activity	BP	0.400751	1	0.8
GO:0098703	0.0222452	0.998435	4	5	calcium ion import across plasma membrane	BP	0.400751	1	0.8
GO:1902656	0.0222452	0.998435	4	5	calcium ion import into cytosol	BP	0.400751	1	0.8
GO:1904862	0.0222452	0.998435	4	5	inhibitory synapse assembly	BP	0.400751	1	0.8
GO:1905209	0.0222452	0.998435	4	5	positive regulation of cardiocyte differentiation	BP	0.400751	1	0.8
GO:1905868	0.0222452	0.998435	4	5	regulation of 3'-UTR-mediated mRNA stabilization	BP	0.400751	1	0.8
GO:1990709	0.0222452	0.998435	4	5	presynaptic active zone organization	BP	0.400751	1	0.8
GO:2000192	0.0222452	0.998435	4	5	negative regulation of fatty acid transport	BP	0.400751	1	0.8
GO:0055074	0.0223656	0.986062	45	125	calcium ion homeostasis	BP	0.402513	1	0.36
GO:0048705	0.0225019	0.987583	30	78	skeletal system morphogenesis	BP	0.404558	1	0.384615
GO:0007613	0.0227367	0.989836	18	42	memory	BP	0.408306	1	0.428571
GO:0003208	0.022779	0.991975	12	25	cardiac ventricle morphogenesis	BP	0.408306	1	0.48
GO:0014015	0.022779	0.991975	12	25	positive regulation of gliogenesis	BP	0.408306	1	0.48
GO:0048738	0.0228116	0.987542	29	75	cardiac muscle tissue development	BP	0.40848	1	0.386667
GO:0002102	0.0230816	0.993511	9	17	podosome	CC	0.409426	1	0.529412
GO:0008328	0.0230816	0.993511	9	17	ionotropic glutamate receptor complex	CC	0.409426	1	0.529412
GO:0014911	0.0230816	0.993511	9	17	positive regulation of smooth muscle cell migration	BP	0.409426	1	0.529412
GO:0035909	0.0230816	0.993511	9	17	aorta morphogenesis	BP	0.409426	1	0.529412
GO:0045453	0.0230816	0.993511	9	17	bone resorption	BP	0.409426	1	0.529412
GO:0060338	0.0230816	0.993511	9	17	regulation of type I interferon-mediated signaling pathway	BP	0.409426	1	0.529412
GO:0072088	0.0230816	0.993511	9	17	nephron epithelium morphogenesis	BP	0.409426	1	0.529412
GO:0098751	0.0230816	0.993511	9	17	bone cell development	BP	0.409426	1	0.529412
GO:0098878	0.0230816	0.993511	9	17	neurotransmitter receptor complex	CC	0.409426	1	0.529412
GO:0048639	0.0230937	0.987528	28	72	positive regulation of developmental growth	BP	0.409426	1	0.388889
GO:0098739	0.0232001	0.989321	19	45	import across plasma membrane	BP	0.410905	1	0.422222
GO:0002682	0.0234446	0.981645	155	492	regulation of immune system process	BP	0.414824	1	0.315041
GO:0032944	0.0235283	0.988886	20	48	regulation of mononuclear cell proliferation	BP	0.41548	1	0.416667
GO:0050670	0.0235283	0.988886	20	48	regulation of lymphocyte proliferation	BP	0.41548	1	0.416667
GO:0071901	0.0235536	0.987594	26	66	negative regulation of protein serine/threonine kinase activity	BP	0.415516	1	0.393939
GO:0061061	0.0235914	0.983186	82	246	muscle structure development	BP	0.415772	1	0.333333
GO:0090174	0.0237183	0.987683	25	63	organelle membrane fusion	BP	0.417155	1	0.396825
GO:1903039	0.0237183	0.987683	25	63	positive regulation of leukocyte cell-cell adhesion	BP	0.417155	1	0.396825
GO:0034703	0.0237399	0.988525	21	51	cation channel complex	CC	0.417155	1	0.411765
GO:0007173	0.0238292	0.987815	24	60	epidermal growth factor receptor signaling pathway	BP	0.418312	1	0.4
GO:0050870	0.0238772	0.987996	23	57	positive regulation of T cell activation	BP	0.418742	1	0.403509
GO:0002696	0.0239381	0.985907	36	97	positive regulation of leukocyte activation	BP	0.419329	1	0.371134
GO:0042592	0.0239577	0.980424	229	747	homeostatic process	BP	0.419329	1	0.30656
GO:0005160	0.0240606	0.994723	7	12	transforming growth factor beta receptor binding	MF	0.419487	1	0.583333
GO:0009048	0.0240606	0.994723	7	12	dosage compensation by inactivation of X chromosome	BP	0.419487	1	0.583333
GO:0034204	0.0240606	0.994723	7	12	lipid translocation	BP	0.419487	1	0.583333
GO:0035272	0.0240606	0.994723	7	12	exocrine system development	BP	0.419487	1	0.583333
GO:0001816	0.0241666	0.982907	78	233	cytokine production	BP	0.420923	1	0.334764
GO:0051130	0.0245037	0.980301	193	623	positive regulation of cellular component organization	BP	0.426378	1	0.309791
GO:1903038	0.0246522	0.990696	13	28	negative regulation of leukocyte cell-cell adhesion	BP	0.428545	1	0.464286
GO:0140352	0.0250258	0.98009	174	558	export from cell	BP	0.434452	1	0.311828
GO:0050673	0.025065	0.984146	46	129	epithelial cell proliferation	BP	0.434452	1	0.356589
GO:0051962	0.025065	0.984146	46	129	positive regulation of nervous system development	BP	0.434452	1	0.356589
GO:0043010	0.025455	0.984465	40	110	camera-type eye development	BP	0.440247	1	0.363636
GO:0010001	0.025498	0.985296	33	88	glial cell differentiation	BP	0.440247	1	0.375
GO:0051251	0.025498	0.985296	33	88	positive regulation of lymphocyte activation	BP	0.440247	1	0.375
GO:0099173	0.025498	0.985296	33	88	postsynapse organization	BP	0.440247	1	0.375
GO:0009617	0.0256023	0.983442	50	142	response to bacterium	BP	0.441622	1	0.352113
GO:0005488	0.0257178	0.978412	1888	6769	binding	MF	0.443185	1	0.278919
GO:0002262	0.0260057	0.985119	32	85	myeloid cell homeostasis	BP	0.447715	1	0.376471
GO:0000271	0.0261437	0.989562	14	31	polysaccharide biosynthetic process	BP	0.449223	1	0.451613
GO:0032418	0.0261437	0.989562	14	31	lysosome localization	BP	0.449223	1	0.451613
GO:0071407	0.0265446	0.981255	75	224	cellular response to organic cyclic compound	BP	0.45543	1	0.334821
GO:0006875	0.0265927	0.981968	61	178	cellular metal ion homeostasis	BP	0.45543	1	0.342697
GO:0001881	0.02676	0.991461	10	20	receptor recycling	BP	0.45543	1	0.5
GO:0004715	0.02676	0.991461	10	20	non-membrane spanning protein tyrosine kinase activity	MF	0.45543	1	0.5
GO:0034121	0.02676	0.991461	10	20	regulation of toll-like receptor signaling pathway	BP	0.45543	1	0.5
GO:0036010	0.02676	0.991461	10	20	protein localization to endosome	BP	0.45543	1	0.5
GO:0045600	0.02676	0.991461	10	20	positive regulation of fat cell differentiation	BP	0.45543	1	0.5
GO:0045670	0.02676	0.991461	10	20	regulation of osteoclast differentiation	BP	0.45543	1	0.5
GO:0060761	0.02676	0.991461	10	20	negative regulation of response to cytokine stimulus	BP	0.45543	1	0.5
GO:0086003	0.02676	0.991461	10	20	cardiac muscle cell contraction	BP	0.45543	1	0.5
GO:0046903	0.0271454	0.978283	178	573	secretion	BP	0.460385	1	0.310646
GO:0009247	0.027309	0.988572	15	34	glycolipid biosynthetic process	BP	0.460385	1	0.441176
GO:0014013	0.027309	0.988572	15	34	regulation of gliogenesis	BP	0.460385	1	0.441176
GO:0032635	0.027309	0.988572	15	34	interleukin-6 production	BP	0.460385	1	0.441176
GO:0032675	0.027309	0.988572	15	34	regulation of interleukin-6 production	BP	0.460385	1	0.441176
GO:0042129	0.027309	0.988572	15	34	regulation of T cell proliferation	BP	0.460385	1	0.441176
GO:0048565	0.027309	0.988572	15	34	digestive tract development	BP	0.460385	1	0.441176
GO:0055002	0.027309	0.988572	15	34	striated muscle cell development	BP	0.460385	1	0.441176
GO:0060021	0.027309	0.988572	15	34	roof of mouth development	BP	0.460385	1	0.441176
GO:0071675	0.027309	0.988572	15	34	regulation of mononuclear cell migration	BP	0.460385	1	0.441176
GO:0048167	0.0278925	0.984619	28	73	regulation of synaptic plasticity	BP	0.468894	1	0.383562
GO:0070661	0.0278925	0.984619	28	73	leukocyte proliferation	BP	0.468894	1	0.383562
GO:1902495	0.0278925	0.984619	28	73	transmembrane transporter complex	CC	0.468894	1	0.383562
GO:0048562	0.0280898	0.983212	36	98	embryonic organ morphogenesis	BP	0.471765	1	0.367347
GO:0012501	0.0281535	0.9765	275	910	programmed cell death	BP	0.472243	1	0.302198
GO:0046943	0.0281975	0.98772	16	37	carboxylic acid transmembrane transporter activity	MF	0.472243	1	0.432432
GO:0061515	0.0281975	0.98772	16	37	myeloid cell development	BP	0.472243	1	0.432432
GO:0018209	0.0282804	0.980876	59	172	peptidyl-serine modification	BP	0.473181	1	0.343023
GO:0038127	0.0283066	0.984562	27	70	ERBB signaling pathway	BP	0.473181	1	0.385714
GO:0048608	0.0283852	0.981089	55	159	reproductive structure development	BP	0.474052	1	0.345912
GO:0008360	0.0286863	0.98454	26	67	regulation of cell shape	BP	0.478633	1	0.38806
GO:0050731	0.0288517	0.986996	17	40	positive regulation of peptidyl-tyrosine phosphorylation	BP	0.480943	1	0.425
GO:0046660	0.0293077	0.98639	18	43	female sex differentiation	BP	0.486362	1	0.418605
GO:0005126	0.029313	0.984625	24	61	cytokine receptor binding	MF	0.486362	1	0.393443
GO:0006814	0.029313	0.984625	24	61	sodium ion transport	BP	0.486362	1	0.393443
GO:0030666	0.029313	0.984625	24	61	endocytic vesicle membrane	CC	0.486362	1	0.393443
GO:0035264	0.029313	0.984625	24	61	multicellular organism growth	BP	0.486362	1	0.393443
GO:0031331	0.0293791	0.979125	75	225	positive regulation of cellular catabolic process	BP	0.486734	1	0.333333
GO:0007272	0.0295416	0.984743	23	58	ensheathment of neurons	BP	0.486734	1	0.396552
GO:0008366	0.0295416	0.984743	23	58	axon ensheathment	BP	0.486734	1	0.396552
GO:0045834	0.0295964	0.985889	19	46	positive regulation of lipid metabolic process	BP	0.486734	1	0.413043
GO:1990823	0.0295964	0.985889	19	46	response to leukemia inhibitory factor	BP	0.486734	1	0.413043
GO:0032940	0.0296418	0.976354	168	540	secretion by cell	BP	0.486734	1	0.311111
GO:0001707	0.0296789	0.989589	11	23	mesoderm formation	BP	0.486734	1	0.478261
GO:0001954	0.0296789	0.989589	11	23	positive regulation of cell-matrix adhesion	BP	0.486734	1	0.478261
GO:0098661	0.0296789	0.989589	11	23	inorganic anion transmembrane transport	BP	0.486734	1	0.478261
GO:0098773	0.0296789	0.989589	11	23	skin epidermis development	BP	0.486734	1	0.478261
GO:0051961	0.029699	0.98492	22	55	negative regulation of nervous system development	BP	0.486734	1	0.4
GO:0006941	0.0297437	0.985484	20	49	striated muscle contraction	BP	0.486734	1	0.408163
GO:0031234	0.0297437	0.985484	20	49	extrinsic component of cytoplasmic side of plasma membrane	CC	0.486734	1	0.408163
GO:0045807	0.0297437	0.985484	20	49	positive regulation of endocytosis	BP	0.486734	1	0.408163
GO:0022853	0.0297717	0.985164	21	52	active ion transmembrane transporter activity	MF	0.486734	1	0.403846
GO:0035637	0.0297717	0.985164	21	52	multicellular organismal signaling	BP	0.486734	1	0.403846
GO:0007602	0.0302998	0.991755	8	15	phototransduction	BP	0.489097	1	0.533333
GO:0010719	0.0302998	0.991755	8	15	negative regulation of epithelial to mesenchymal transition	BP	0.489097	1	0.533333
GO:0016202	0.0302998	0.991755	8	15	regulation of striated muscle tissue development	BP	0.489097	1	0.533333
GO:0030517	0.0302998	0.991755	8	15	negative regulation of axon extension	BP	0.489097	1	0.533333
GO:0030888	0.0302998	0.991755	8	15	regulation of B cell proliferation	BP	0.489097	1	0.533333
GO:0032986	0.0302998	0.991755	8	15	protein-DNA complex disassembly	BP	0.489097	1	0.533333
GO:0045576	0.0302998	0.991755	8	15	mast cell activation	BP	0.489097	1	0.533333
GO:0048634	0.0302998	0.991755	8	15	regulation of muscle organ development	BP	0.489097	1	0.533333
GO:0060416	0.0302998	0.991755	8	15	response to growth hormone	BP	0.489097	1	0.533333
GO:0060675	0.0302998	0.991755	8	15	ureteric bud morphogenesis	BP	0.489097	1	0.533333
GO:0070741	0.0302998	0.991755	8	15	response to interleukin-6	BP	0.489097	1	0.533333
GO:0071354	0.0302998	0.991755	8	15	cellular response to interleukin-6	BP	0.489097	1	0.533333
GO:0072171	0.0302998	0.991755	8	15	mesonephric tubule morphogenesis	BP	0.489097	1	0.533333
GO:1901682	0.0302998	0.991755	8	15	sulfur compound transmembrane transporter activity	MF	0.489097	1	0.533333
GO:0042113	0.0307931	0.982073	32	86	B cell activation	BP	0.494952	1	0.372093
GO:0018105	0.0310191	0.979118	56	163	peptidyl-serine phosphorylation	BP	0.494952	1	0.343558
GO:0006643	0.0311198	0.980932	38	105	membrane lipid metabolic process	BP	0.494952	1	0.361905
GO:0002089	0.0312447	0.993761	6	10	lens morphogenesis in camera-type eye	BP	0.494952	1	0.6
GO:0002092	0.0312447	0.993761	6	10	positive regulation of receptor internalization	BP	0.494952	1	0.6
GO:0003009	0.0312447	0.993761	6	10	skeletal muscle contraction	BP	0.494952	1	0.6
GO:0005385	0.0312447	0.993761	6	10	zinc ion transmembrane transporter activity	MF	0.494952	1	0.6
GO:0006884	0.0312447	0.993761	6	10	cell volume homeostasis	BP	0.494952	1	0.6
GO:0007413	0.0312447	0.993761	6	10	axonal fasciculation	BP	0.494952	1	0.6
GO:0030669	0.0312447	0.993761	6	10	clathrin-coated endocytic vesicle membrane	CC	0.494952	1	0.6
GO:0030890	0.0312447	0.993761	6	10	positive regulation of B cell proliferation	BP	0.494952	1	0.6
GO:0034390	0.0312447	0.993761	6	10	smooth muscle cell apoptotic process	BP	0.494952	1	0.6
GO:0034391	0.0312447	0.993761	6	10	regulation of smooth muscle cell apoptotic process	BP	0.494952	1	0.6
GO:0034405	0.0312447	0.993761	6	10	response to fluid shear stress	BP	0.494952	1	0.6
GO:0045923	0.0312447	0.993761	6	10	positive regulation of fatty acid metabolic process	BP	0.494952	1	0.6
GO:0046885	0.0312447	0.993761	6	10	regulation of hormone biosynthetic process	BP	0.494952	1	0.6
GO:0061082	0.0312447	0.993761	6	10	myeloid leukocyte cytokine production	BP	0.494952	1	0.6
GO:0061311	0.0312447	0.993761	6	10	cell surface receptor signaling pathway involved in heart development	BP	0.494952	1	0.6
GO:0071577	0.0312447	0.993761	6	10	zinc ion transmembrane transport	BP	0.494952	1	0.6
GO:0072337	0.0312447	0.993761	6	10	modified amino acid transport	BP	0.494952	1	0.6
GO:0106030	0.0312447	0.993761	6	10	neuron projection fasciculation	BP	0.494952	1	0.6
GO:1990351	0.0314652	0.981821	31	83	transporter complex	CC	0.498003	1	0.373494
GO:0050868	0.031957	0.987929	12	26	negative regulation of T cell activation	BP	0.504446	1	0.461538
GO:0060337	0.031957	0.987929	12	26	type I interferon signaling pathway	BP	0.504446	1	0.461538
GO:0071357	0.031957	0.987929	12	26	cellular response to type I interferon	BP	0.504446	1	0.461538
GO:0061659	0.031991	0.978498	55	160	ubiquitin-like protein ligase activity	MF	0.504536	1	0.34375
GO:0006915	0.0326728	0.972666	267	885	apoptotic process	BP	0.514835	1	0.301695
GO:0006665	0.0327837	0.981377	29	77	sphingolipid metabolic process	BP	0.516127	1	0.376623
GO:0003012	0.033039	0.978205	50	144	muscle system process	BP	0.519688	1	0.347222
GO:0031267	0.0331163	0.979177	41	115	small GTPase binding	MF	0.520444	1	0.356522
GO:0008092	0.0332647	0.97354	157	504	cytoskeletal protein binding	MF	0.522318	1	0.311508
GO:0018210	0.0334221	0.981192	28	74	peptidyl-threonine modification	BP	0.522949	1	0.378378
GO:0048015	0.0334221	0.981192	28	74	phosphatidylinositol-mediated signaling	BP	0.522949	1	0.378378
GO:0048017	0.0334221	0.981192	28	74	inositol lipid-mediated signaling	BP	0.522949	1	0.378378
GO:1903522	0.0334221	0.981192	28	74	regulation of blood circulation	BP	0.522949	1	0.378378
GO:1901652	0.0335952	0.97566	80	243	response to peptide	BP	0.525197	1	0.329218
GO:0034340	0.033703	0.986487	13	29	response to type I interferon	BP	0.525501	1	0.448276
GO:0045665	0.033703	0.986487	13	29	negative regulation of neuron differentiation	BP	0.525501	1	0.448276
GO:0051899	0.033703	0.986487	13	29	membrane depolarization	BP	0.525501	1	0.448276
GO:0019898	0.0340575	0.977582	49	141	extrinsic component of membrane	CC	0.52967	1	0.347518
GO:0019207	0.0340593	0.978667	40	112	kinase regulator activity	MF	0.52967	1	0.357143
GO:0046777	0.0340593	0.978667	40	112	protein autophosphorylation	BP	0.52967	1	0.357143
GO:1901137	0.0341194	0.974294	102	317	carbohydrate derivative biosynthetic process	BP	0.530142	1	0.321767
GO:1901576	0.0342517	0.969518	839	2923	organic substance biosynthetic process	BP	0.531735	1	0.287034
GO:0015849	0.0344869	0.979319	34	93	organic acid transport	BP	0.534457	1	0.365591
GO:0032496	0.0344869	0.979319	34	93	response to lipopolysaccharide	BP	0.534457	1	0.365591
GO:0001960	0.0351214	0.988958	9	18	negative regulation of cytokine-mediated signaling pathway	BP	0.541938	1	0.5
GO:0022602	0.0351214	0.988958	9	18	ovulation cycle process	BP	0.541938	1	0.5
GO:0031076	0.0351214	0.988958	9	18	embryonic camera-type eye development	BP	0.541938	1	0.5
GO:0031114	0.0351214	0.988958	9	18	regulation of microtubule depolymerization	BP	0.541938	1	0.5
GO:0050854	0.0351214	0.988958	9	18	regulation of antigen receptor-mediated signaling pathway	BP	0.541938	1	0.5
GO:0045137	0.0353545	0.978929	33	90	development of primary sexual characteristics	BP	0.545063	1	0.366667
GO:0050890	0.0358323	0.977038	43	122	cognition	BP	0.550505	1	0.352459
GO:0061458	0.0359451	0.97563	55	161	reproductive system development	BP	0.550505	1	0.341615
GO:0001508	0.0359541	0.984218	15	35	action potential	BP	0.550505	1	0.428571
GO:0016525	0.0359541	0.984218	15	35	negative regulation of angiogenesis	BP	0.550505	1	0.428571
GO:0030276	0.0359541	0.984218	15	35	clathrin binding	MF	0.550505	1	0.428571
GO:0030971	0.0359541	0.984218	15	35	receptor tyrosine kinase binding	MF	0.550505	1	0.428571
GO:1901343	0.0359541	0.984218	15	35	negative regulation of vasculature development	BP	0.550505	1	0.428571
GO:2000181	0.0359541	0.984218	15	35	negative regulation of blood vessel morphogenesis	BP	0.550505	1	0.428571
GO:0090092	0.0360111	0.977633	38	106	regulation of transmembrane receptor protein serine/threonine kinase signaling pathway	BP	0.550905	1	0.358491
GO:0010675	0.036167	0.980828	23	59	regulation of cellular carbohydrate metabolic process	BP	0.552816	1	0.389831
GO:0010810	0.036229	0.97855	32	87	regulation of cell-substrate adhesion	BP	0.55329	1	0.367816
GO:0030036	0.0362796	0.972656	100	311	actin cytoskeleton organization	BP	0.553589	1	0.321543
GO:0030879	0.036566	0.980914	22	56	mammary gland development	BP	0.556935	1	0.392857
GO:0005342	0.0366001	0.983356	16	38	organic acid transmembrane transporter activity	MF	0.556935	1	0.421053
GO:0048640	0.0366001	0.983356	16	38	negative regulation of developmental growth	BP	0.556935	1	0.421053
GO:0006954	0.0366237	0.97486	58	171	inflammatory response	BP	0.556935	1	0.339181
GO:0007044	0.0368869	0.981071	21	53	cell-substrate junction assembly	BP	0.557433	1	0.396226
GO:0045766	0.0368869	0.981071	21	53	positive regulation of angiogenesis	BP	0.557433	1	0.396226
GO:0050768	0.0368869	0.981071	21	53	negative regulation of neurogenesis	BP	0.557433	1	0.396226
GO:1904018	0.0368869	0.981071	21	53	positive regulation of vasculature development	BP	0.557433	1	0.396226
GO:0031300	0.0369162	0.973455	74	224	intrinsic component of organelle membrane	CC	0.557433	1	0.330357
GO:0002695	0.0369999	0.982652	17	41	negative regulation of leukocyte activation	BP	0.557433	1	0.414634
GO:0030278	0.0369999	0.982652	17	41	regulation of ossification	BP	0.557433	1	0.414634
GO:0048660	0.0369999	0.982652	17	41	regulation of smooth muscle cell proliferation	BP	0.557433	1	0.414634
GO:0050921	0.0369999	0.982652	17	41	positive regulation of chemotaxis	BP	0.557433	1	0.414634
GO:0060079	0.0369999	0.982652	17	41	excitatory postsynaptic potential	BP	0.557433	1	0.414634
GO:2000241	0.0369999	0.982652	17	41	regulation of reproductive process	BP	0.557433	1	0.414634
GO:0043197	0.0371081	0.978182	31	84	dendritic spine	CC	0.557726	1	0.369048
GO:0044309	0.0371081	0.978182	31	84	neuron spine	CC	0.557726	1	0.369048
GO:0021782	0.037113	0.98131	20	50	glial cell development	BP	0.557726	1	0.4
GO:0005976	0.0371961	0.982087	18	44	polysaccharide metabolic process	BP	0.558035	1	0.409091
GO:0071674	0.0371961	0.982087	18	44	mononuclear cell migration	BP	0.558035	1	0.409091
GO:0030695	0.038105	0.97261	73	221	GTPase regulator activity	MF	0.571191	1	0.330317
GO:0005789	0.0386115	0.968792	172	558	endoplasmic reticulum membrane	CC	0.578298	1	0.308244
GO:0002367	0.0387802	0.986462	10	21	cytokine production involved in immune response	BP	0.578882	1	0.47619
GO:0010458	0.0387802	0.986462	10	21	exit from mitosis	BP	0.578882	1	0.47619
GO:0014855	0.0387802	0.986462	10	21	striated muscle cell proliferation	BP	0.578882	1	0.47619
GO:1903317	0.0387802	0.986462	10	21	regulation of protein maturation	BP	0.578882	1	0.47619
GO:0005769	0.039057	0.972385	66	198	early endosome	CC	0.579512	1	0.333333
GO:0034101	0.0397433	0.977188	28	75	erythrocyte homeostasis	BP	0.579512	1	0.373333
GO:0098827	0.0399067	0.967682	173	562	endoplasmic reticulum subcompartment	CC	0.579512	1	0.307829
GO:0000030	0.0399609	0.989568	7	13	mannosyltransferase activity	MF	0.579512	1	0.538462
GO:0001702	0.0399609	0.989568	7	13	gastrulation with mouth forming second	BP	0.579512	1	0.538462
GO:0002720	0.0399609	0.989568	7	13	positive regulation of cytokine production involved in immune response	BP	0.579512	1	0.538462
GO:0006337	0.0399609	0.989568	7	13	nucleosome disassembly	BP	0.579512	1	0.538462
GO:0030742	0.0399609	0.989568	7	13	GTP-dependent protein binding	MF	0.579512	1	0.538462
GO:0030857	0.0399609	0.989568	7	13	negative regulation of epithelial cell differentiation	BP	0.579512	1	0.538462
GO:0030858	0.0399609	0.989568	7	13	positive regulation of epithelial cell differentiation	BP	0.579512	1	0.538462
GO:0031498	0.0399609	0.989568	7	13	chromatin disassembly	BP	0.579512	1	0.538462
GO:0035372	0.0399609	0.989568	7	13	protein localization to microtubule	BP	0.579512	1	0.538462
GO:0036314	0.0399609	0.989568	7	13	response to sterol	BP	0.579512	1	0.538462
GO:0045601	0.0399609	0.989568	7	13	regulation of endothelial cell differentiation	BP	0.579512	1	0.538462
GO:0048596	0.0399609	0.989568	7	13	embryonic camera-type eye morphogenesis	BP	0.579512	1	0.538462
GO:0048873	0.0399609	0.989568	7	13	homeostasis of number of cells within a tissue	BP	0.579512	1	0.538462
GO:0051861	0.0399609	0.989568	7	13	glycolipid binding	MF	0.579512	1	0.538462
GO:1902254	0.0399609	0.989568	7	13	negative regulation of intrinsic apoptotic signaling pathway by p53 class mediator	BP	0.579512	1	0.538462
GO:1903859	0.0399609	0.989568	7	13	regulation of dendrite extension	BP	0.579512	1	0.538462
GO:0090287	0.0402807	0.974545	39	110	regulation of cellular response to growth factor stimulus	BP	0.579512	1	0.354545
GO:0001573	0.0405244	0.99295	5	8	ganglioside metabolic process	BP	0.579512	1	0.625
GO:0002328	0.0405244	0.99295	5	8	pro-B cell differentiation	BP	0.579512	1	0.625
GO:0004724	0.0405244	0.99295	5	8	magnesium-dependent protein serine/threonine phosphatase activity	MF	0.579512	1	0.625
GO:0005164	0.0405244	0.99295	5	8	tumor necrosis factor receptor binding	MF	0.579512	1	0.625
GO:0007175	0.0405244	0.99295	5	8	negative regulation of epidermal growth factor-activated receptor activity	BP	0.579512	1	0.625
GO:0007628	0.0405244	0.99295	5	8	adult walking behavior	BP	0.579512	1	0.625
GO:0008373	0.0405244	0.99295	5	8	sialyltransferase activity	MF	0.579512	1	0.625
GO:0010002	0.0405244	0.99295	5	8	cardioblast differentiation	BP	0.579512	1	0.625
GO:0031434	0.0405244	0.99295	5	8	mitogen-activated protein kinase kinase binding	MF	0.579512	1	0.625
GO:0032682	0.0405244	0.99295	5	8	negative regulation of chemokine production	BP	0.579512	1	0.625
GO:0033147	0.0405244	0.99295	5	8	negative regulation of intracellular estrogen receptor signaling pathway	BP	0.579512	1	0.625
GO:0033268	0.0405244	0.99295	5	8	node of Ranvier	CC	0.579512	1	0.625
GO:0034333	0.0405244	0.99295	5	8	adherens junction assembly	BP	0.579512	1	0.625
GO:0035014	0.0405244	0.99295	5	8	phosphatidylinositol 3-kinase regulator activity	MF	0.579512	1	0.625
GO:0036315	0.0405244	0.99295	5	8	cellular response to sterol	BP	0.579512	1	0.625
GO:0038201	0.0405244	0.99295	5	8	TOR complex	CC	0.579512	1	0.625
GO:0045649	0.0405244	0.99295	5	8	regulation of macrophage differentiation	BP	0.579512	1	0.625
GO:0045793	0.0405244	0.99295	5	8	positive regulation of cell size	BP	0.579512	1	0.625
GO:0045844	0.0405244	0.99295	5	8	positive regulation of striated muscle tissue development	BP	0.579512	1	0.625
GO:0048102	0.0405244	0.99295	5	8	autophagic cell death	BP	0.579512	1	0.625
GO:0048636	0.0405244	0.99295	5	8	positive regulation of muscle organ development	BP	0.579512	1	0.625
GO:0051546	0.0405244	0.99295	5	8	keratinocyte migration	BP	0.579512	1	0.625
GO:0061042	0.0405244	0.99295	5	8	vascular wound healing	BP	0.579512	1	0.625
GO:0071679	0.0405244	0.99295	5	8	commissural neuron axon guidance	BP	0.579512	1	0.625
GO:0086005	0.0405244	0.99295	5	8	ventricular cardiac muscle cell action potential	BP	0.579512	1	0.625
GO:0090659	0.0405244	0.99295	5	8	walking behavior	BP	0.579512	1	0.625
GO:0097503	0.0405244	0.99295	5	8	sialylation	BP	0.579512	1	0.625
GO:0098814	0.0405244	0.99295	5	8	spontaneous synaptic transmission	BP	0.579512	1	0.625
GO:0099560	0.0405244	0.99295	5	8	synaptic membrane adhesion	BP	0.579512	1	0.625
GO:1901863	0.0405244	0.99295	5	8	positive regulation of muscle tissue development	BP	0.579512	1	0.625
GO:1905668	0.0405244	0.99295	5	8	positive regulation of protein localization to endosome	BP	0.579512	1	0.625
GO:2000311	0.0405244	0.99295	5	8	regulation of AMPA receptor activity	BP	0.579512	1	0.625
GO:0030218	0.0406077	0.976906	27	72	erythrocyte differentiation	BP	0.579512	1	0.375
GO:0035601	0.0406077	0.976906	27	72	protein deacylation	BP	0.579512	1	0.375
GO:0098732	0.0406077	0.976906	27	72	macromolecule deacylation	BP	0.579512	1	0.375
GO:0006955	0.0409558	0.966356	198	649	immune response	BP	0.584013	1	0.305085
GO:0000187	0.0414566	0.976657	26	69	activation of MAPK activity	BP	0.589559	1	0.376812
GO:0002027	0.0415099	0.984303	11	24	regulation of heart rate	BP	0.589559	1	0.458333
GO:0034103	0.0415099	0.984303	11	24	regulation of tissue remodeling	BP	0.589559	1	0.458333
GO:0051966	0.0415099	0.984303	11	24	regulation of synaptic transmission, glutamatergic	BP	0.589559	1	0.458333
GO:1902893	0.0415099	0.984303	11	24	regulation of pri-miRNA transcription by RNA polymerase II	BP	0.589559	1	0.458333
GO:0055065	0.0418249	0.970208	67	202	metal ion homeostasis	BP	0.593561	1	0.331683
GO:0017124	0.0422832	0.976446	25	66	SH3 domain binding	MF	0.599589	1	0.378788
GO:0001505	0.0423609	0.974502	32	88	regulation of neurotransmitter levels	BP	0.600214	1	0.363636
GO:0019902	0.0426861	0.973242	37	104	phosphatase binding	MF	0.604341	1	0.355769
GO:0055001	0.0430797	0.976282	24	63	muscle cell development	BP	0.60943	1	0.380952
GO:0006836	0.0434817	0.973994	31	85	neurotransmitter transport	BP	0.614631	1	0.364706
GO:0009792	0.0441027	0.966859	91	283	embryo development ending in birth or egg hatching	BP	0.622423	1	0.321555
GO:0044089	0.0441027	0.966859	91	283	positive regulation of cellular component biogenesis	BP	0.622423	1	0.321555
GO:0022857	0.0444744	0.966302	96	300	transmembrane transporter activity	MF	0.626146	1	0.32
GO:0008219	0.0444827	0.962196	288	965	cell death	BP	0.626146	1	0.298446
GO:0015075	0.0445409	0.966678	88	273	ion transmembrane transporter activity	MF	0.626146	1	0.322344
GO:0042552	0.0445418	0.976123	22	57	myelination	BP	0.626146	1	0.385965
GO:0061387	0.0445418	0.976123	22	57	regulation of extent of cell growth	BP	0.626146	1	0.385965
GO:0071695	0.044616	0.973497	30	82	anatomical structure maturation	BP	0.626695	1	0.365854
GO:0007015	0.0446796	0.967946	68	206	actin filament organization	BP	0.627095	1	0.330097
GO:0007422	0.0449077	0.980949	13	30	peripheral nervous system development	BP	0.627828	1	0.433333
GO:0035306	0.0449077	0.980949	13	30	positive regulation of dephosphorylation	BP	0.627828	1	0.433333
GO:0035577	0.0449077	0.980949	13	30	azurophil granule membrane	CC	0.627828	1	0.433333
GO:0035591	0.0449077	0.980949	13	30	signaling adaptor activity	MF	0.627828	1	0.433333
GO:0071277	0.0449077	0.980949	13	30	cellular response to calcium ion	BP	0.627828	1	0.433333
GO:0009790	0.0451193	0.964186	137	440	embryo development	BP	0.62965	1	0.311364
GO:0051224	0.0451822	0.976148	21	54	negative regulation of protein transport	BP	0.62965	1	0.388889
GO:1902414	0.0451822	0.976148	21	54	protein localization to cell junction	BP	0.62965	1	0.388889
GO:0002237	0.0452143	0.97191	35	98	response to molecule of bacterial origin	BP	0.62965	1	0.357143
GO:0015711	0.0452143	0.97191	35	98	organic anion transport	BP	0.62965	1	0.357143
GO:0014070	0.0453933	0.964795	113	358	response to organic cyclic compound	BP	0.631649	1	0.315642
GO:0098742	0.0457408	0.97626	20	51	cell-cell adhesion via plasma-membrane adhesion molecules	BP	0.633521	1	0.392157
GO:0061572	0.0457612	0.973014	29	79	actin filament bundle organization	BP	0.633521	1	0.367089
GO:0044249	0.0458004	0.959008	822	2871	cellular biosynthetic process	BP	0.633521	1	0.286311
GO:0031110	0.0461973	0.976472	19	48	regulation of microtubule polymerization or depolymerization	BP	0.633521	1	0.395833
GO:0072332	0.0461973	0.976472	19	48	intrinsic apoptotic signaling pathway by p53 class mediator	BP	0.633521	1	0.395833
GO:1903305	0.0461973	0.976472	19	48	regulation of regulated secretory pathway	BP	0.633521	1	0.395833
GO:0001974	0.0463021	0.985703	8	16	blood vessel remodeling	BP	0.633521	1	0.5
GO:0004879	0.0463021	0.985703	8	16	nuclear receptor activity	MF	0.633521	1	0.5
GO:0010676	0.0463021	0.985703	8	16	positive regulation of cellular carbohydrate metabolic process	BP	0.633521	1	0.5
GO:0010907	0.0463021	0.985703	8	16	positive regulation of glucose metabolic process	BP	0.633521	1	0.5
GO:0015108	0.0463021	0.985703	8	16	chloride transmembrane transporter activity	MF	0.633521	1	0.5
GO:0017075	0.0463021	0.985703	8	16	syntaxin-1 binding	MF	0.633521	1	0.5
GO:0046634	0.0463021	0.985703	8	16	regulation of alpha-beta T cell activation	BP	0.633521	1	0.5
GO:0048048	0.0463021	0.985703	8	16	embryonic eye morphogenesis	BP	0.633521	1	0.5
GO:0048147	0.0463021	0.985703	8	16	negative regulation of fibroblast proliferation	BP	0.633521	1	0.5
GO:0055008	0.0463021	0.985703	8	16	cardiac muscle tissue morphogenesis	BP	0.633521	1	0.5
GO:0060251	0.0463021	0.985703	8	16	regulation of glial cell proliferation	BP	0.633521	1	0.5
GO:0072078	0.0463021	0.985703	8	16	nephron tubule morphogenesis	BP	0.633521	1	0.5
GO:0098531	0.0463021	0.985703	8	16	ligand-activated transcription factor activity	MF	0.633521	1	0.5
GO:0045087	0.0463677	0.965473	84	260	innate immune response	BP	0.633521	1	0.323077
GO:0031410	0.0464009	0.960231	319	1075	cytoplasmic vesicle	CC	0.633521	1	0.296744
GO:0070534	0.0464112	0.978686	15	36	protein K63-linked ubiquitination	BP	0.633521	1	0.416667
GO:0042578	0.0464418	0.968009	54	160	phosphoric ester hydrolase activity	MF	0.633521	1	0.3375
GO:0055007	0.0465267	0.9768	18	45	cardiac muscle cell differentiation	BP	0.633521	1	0.4
GO:1990830	0.0465267	0.9768	18	45	cellular response to leukemia inhibitory factor	BP	0.633521	1	0.4
GO:0014033	0.0466759	0.977884	16	39	neural crest cell differentiation	BP	0.633521	1	0.410256
GO:0051893	0.0466759	0.977884	16	39	regulation of focal adhesion assembly	BP	0.633521	1	0.410256
GO:0090109	0.0466759	0.977884	16	39	regulation of cell-substrate junction assembly	BP	0.633521	1	0.410256
GO:0042058	0.0466988	0.977263	17	42	regulation of epidermal growth factor receptor signaling pathway	BP	0.633521	1	0.404762
GO:0048659	0.0466988	0.977263	17	42	smooth muscle cell proliferation	BP	0.633521	1	0.404762
GO:0060078	0.0466988	0.977263	17	42	regulation of postsynaptic membrane potential	BP	0.633521	1	0.404762
GO:0070304	0.0466988	0.977263	17	42	positive regulation of stress-activated protein kinase signaling cascade	BP	0.633521	1	0.404762
GO:0099565	0.0466988	0.977263	17	42	chemical synaptic transmission, postsynaptic	BP	0.633521	1	0.404762
GO:0009059	0.0468649	0.958223	699	2429	macromolecule biosynthetic process	BP	0.635291	1	0.287773
GO:0006874	0.047864	0.968704	42	121	cellular calcium ion homeostasis	BP	0.648343	1	0.347107
GO:0007369	0.048071	0.972107	27	73	gastrulation	BP	0.65016	1	0.369863
GO:0052126	0.048071	0.972107	27	73	movement in host environment	BP	0.65016	1	0.369863
GO:0097708	0.0484367	0.95843	319	1076	intracellular vesicle	CC	0.654611	1	0.296468
GO:0044057	0.0488742	0.965613	59	177	regulation of system process	BP	0.660023	1	0.333333
GO:0050730	0.0492271	0.971693	26	70	regulation of peptidyl-tyrosine phosphorylation	BP	0.663628	1	0.371429
GO:0030308	0.0492347	0.969883	32	89	negative regulation of cell growth	BP	0.663628	1	0.359551
GO:0016791	0.0492526	0.9672	45	131	phosphatase activity	MF	0.663628	1	0.343511
GO:0002791	0.0493775	0.967805	41	118	regulation of peptide secretion	BP	0.664809	1	0.347458
GO:0010817	0.050093	0.965162	55	164	regulation of hormone levels	BP	0.666995	1	0.335366
GO:0010634	0.0503766	0.971314	25	67	positive regulation of epithelial cell migration	BP	0.666995	1	0.373134
GO:0010721	0.0503766	0.971314	25	67	negative regulation of cell development	BP	0.666995	1	0.373134
GO:0032943	0.0503766	0.971314	25	67	mononuclear cell proliferation	BP	0.666995	1	0.373134
GO:0046651	0.0503766	0.971314	25	67	lymphocyte proliferation	BP	0.666995	1	0.373134
GO:0002718	0.0508462	0.982351	9	19	regulation of cytokine production involved in immune response	BP	0.666995	1	0.473684
GO:0008375	0.0508462	0.982351	9	19	acetylglucosaminyltransferase activity	MF	0.666995	1	0.473684
GO:0014037	0.0508462	0.982351	9	19	Schwann cell differentiation	BP	0.666995	1	0.473684
GO:0042100	0.0508462	0.982351	9	19	B cell proliferation	BP	0.666995	1	0.473684
GO:0046915	0.0508462	0.982351	9	19	transition metal ion transmembrane transporter activity	MF	0.666995	1	0.473684
GO:0051019	0.0508462	0.982351	9	19	mitogen-activated protein kinase binding	MF	0.666995	1	0.473684
GO:0070613	0.0508462	0.982351	9	19	regulation of protein processing	BP	0.666995	1	0.473684
GO:0097009	0.0508462	0.982351	9	19	energy homeostasis	BP	0.666995	1	0.473684
GO:0097502	0.0508462	0.982351	9	19	mannosylation	BP	0.666995	1	0.473684
GO:0099054	0.0508462	0.982351	9	19	presynapse assembly	BP	0.666995	1	0.473684
GO:0099172	0.0508462	0.982351	9	19	presynapse organization	BP	0.666995	1	0.473684
GO:0030324	0.0515127	0.970975	24	64	lung development	BP	0.666995	1	0.375
GO:0043583	0.0515127	0.970975	24	64	ear development	BP	0.666995	1	0.375
GO:0042175	0.0519662	0.95743	174	570	nuclear outer membrane-endoplasmic reticulum membrane network	CC	0.666995	1	0.305263
GO:0098562	0.0520143	0.96722	35	99	cytoplasmic side of membrane	CC	0.666995	1	0.353535
GO:0098858	0.0520599	0.968535	30	83	actin-based cell projection	CC	0.666995	1	0.361446
GO:0032101	0.0520702	0.959915	101	319	regulation of response to external stimulus	BP	0.666995	1	0.316614
GO:0009607	0.0521393	0.958197	141	456	response to biotic stimulus	BP	0.666995	1	0.309211
GO:0001773	0.0522481	0.992756	4	6	myeloid dendritic cell activation	BP	0.666995	1	0.666667
GO:0001931	0.0522481	0.992756	4	6	uropod	CC	0.666995	1	0.666667
GO:0002715	0.0522481	0.992756	4	6	regulation of natural killer cell mediated immunity	BP	0.666995	1	0.666667
GO:0002820	0.0522481	0.992756	4	6	negative regulation of adaptive immune response	BP	0.666995	1	0.666667
GO:0003044	0.0522481	0.992756	4	6	regulation of systemic arterial blood pressure mediated by a chemical signal	BP	0.666995	1	0.666667
GO:0004169	0.0522481	0.992756	4	6	dolichyl-phosphate-mannose-protein mannosyltransferase activity	MF	0.666995	1	0.666667
GO:0004697	0.0522481	0.992756	4	6	protein kinase C activity	MF	0.666995	1	0.666667
GO:0004698	0.0522481	0.992756	4	6	calcium-dependent protein kinase C activity	MF	0.666995	1	0.666667
GO:0007250	0.0522481	0.992756	4	6	activation of NF-kappaB-inducing kinase activity	BP	0.666995	1	0.666667
GO:0014854	0.0522481	0.992756	4	6	response to inactivity	BP	0.666995	1	0.666667
GO:0016308	0.0522481	0.992756	4	6	1-phosphatidylinositol-4-phosphate 5-kinase activity	MF	0.666995	1	0.666667
GO:0021702	0.0522481	0.992756	4	6	cerebellar Purkinje cell differentiation	BP	0.666995	1	0.666667
GO:0021859	0.0522481	0.992756	4	6	pyramidal neuron differentiation	BP	0.666995	1	0.666667
GO:0022889	0.0522481	0.992756	4	6	serine transmembrane transporter activity	MF	0.666995	1	0.666667
GO:0031254	0.0522481	0.992756	4	6	cell trailing edge	CC	0.666995	1	0.666667
GO:0032329	0.0522481	0.992756	4	6	serine transport	BP	0.666995	1	0.666667
GO:0035025	0.0522481	0.992756	4	6	positive regulation of Rho protein signal transduction	BP	0.666995	1	0.666667
GO:0035461	0.0522481	0.992756	4	6	vitamin transmembrane transport	BP	0.666995	1	0.666667
GO:0035631	0.0522481	0.992756	4	6	CD40 receptor complex	CC	0.666995	1	0.666667
GO:0042269	0.0522481	0.992756	4	6	regulation of natural killer cell mediated cytotoxicity	BP	0.666995	1	0.666667
GO:0043116	0.0522481	0.992756	4	6	negative regulation of vascular permeability	BP	0.666995	1	0.666667
GO:0045217	0.0522481	0.992756	4	6	cell-cell junction maintenance	BP	0.666995	1	0.666667
GO:0045622	0.0522481	0.992756	4	6	regulation of T-helper cell differentiation	BP	0.666995	1	0.666667
GO:0046719	0.0522481	0.992756	4	6	regulation by virus of viral protein levels in host cell	BP	0.666995	1	0.666667
GO:0048742	0.0522481	0.992756	4	6	regulation of skeletal muscle fiber development	BP	0.666995	1	0.666667
GO:0050811	0.0522481	0.992756	4	6	GABA receptor binding	MF	0.666995	1	0.666667
GO:0050855	0.0522481	0.992756	4	6	regulation of B cell receptor signaling pathway	BP	0.666995	1	0.666667
GO:0051446	0.0522481	0.992756	4	6	positive regulation of meiotic cell cycle	BP	0.666995	1	0.666667
GO:0051549	0.0522481	0.992756	4	6	positive regulation of keratinocyte migration	BP	0.666995	1	0.666667
GO:0060749	0.0522481	0.992756	4	6	mammary gland alveolus development	BP	0.666995	1	0.666667
GO:0061377	0.0522481	0.992756	4	6	mammary gland lobule development	BP	0.666995	1	0.666667
GO:0061575	0.0522481	0.992756	4	6	cyclin-dependent protein serine/threonine kinase activator activity	MF	0.666995	1	0.666667
GO:0070410	0.0522481	0.992756	4	6	co-SMAD binding	MF	0.666995	1	0.666667
GO:0071397	0.0522481	0.992756	4	6	cellular response to cholesterol	BP	0.666995	1	0.666667
GO:0072203	0.0522481	0.992756	4	6	cell proliferation involved in metanephros development	BP	0.666995	1	0.666667
GO:0090136	0.0522481	0.992756	4	6	epithelial cell-cell adhesion	BP	0.666995	1	0.666667
GO:0099529	0.0522481	0.992756	4	6	neurotransmitter receptor activity involved in regulation of postsynaptic membrane potential	MF	0.666995	1	0.666667
GO:0099569	0.0522481	0.992756	4	6	presynaptic cytoskeleton	CC	0.666995	1	0.666667
GO:0140333	0.0522481	0.992756	4	6	glycerophospholipid flippase activity	MF	0.666995	1	0.666667
GO:1900153	0.0522481	0.992756	4	6	positive regulation of nuclear-transcribed mRNA catabolic process, deadenylation-dependent decay	BP	0.666995	1	0.666667
GO:1902894	0.0522481	0.992756	4	6	negative regulation of pri-miRNA transcription by RNA polymerase II	BP	0.666995	1	0.666667
GO:1904315	0.0522481	0.992756	4	6	transmitter-gated ion channel activity involved in regulation of postsynaptic membrane potential	MF	0.666995	1	0.666667
GO:2000973	0.0522481	0.992756	4	6	regulation of pro-B cell differentiation	BP	0.666995	1	0.666667
GO:0051247	0.0529237	0.955775	215	713	positive regulation of protein metabolic process	BP	0.666995	1	0.301543
GO:0002228	0.0530144	0.986897	6	11	natural killer cell mediated immunity	BP	0.666995	1	0.545455
GO:0002320	0.0530144	0.986897	6	11	lymphoid progenitor cell differentiation	BP	0.666995	1	0.545455
GO:0008045	0.0530144	0.986897	6	11	motor neuron axon guidance	BP	0.666995	1	0.545455
GO:0010463	0.0530144	0.986897	6	11	mesenchymal cell proliferation	BP	0.666995	1	0.545455
GO:0030204	0.0530144	0.986897	6	11	chondroitin sulfate metabolic process	BP	0.666995	1	0.545455
GO:0030507	0.0530144	0.986897	6	11	spectrin binding	MF	0.666995	1	0.545455
GO:0033599	0.0530144	0.986897	6	11	regulation of mammary gland epithelial cell proliferation	BP	0.666995	1	0.545455
GO:0035269	0.0530144	0.986897	6	11	protein O-linked mannosylation	BP	0.666995	1	0.545455
GO:0035728	0.0530144	0.986897	6	11	response to hepatocyte growth factor	BP	0.666995	1	0.545455
GO:0042267	0.0530144	0.986897	6	11	natural killer cell mediated cytotoxicity	BP	0.666995	1	0.545455
GO:0042461	0.0530144	0.986897	6	11	photoreceptor cell development	BP	0.666995	1	0.545455
GO:0044090	0.0530144	0.986897	6	11	positive regulation of vacuole organization	BP	0.666995	1	0.545455
GO:0045581	0.0530144	0.986897	6	11	negative regulation of T cell differentiation	BP	0.666995	1	0.545455
GO:0048841	0.0530144	0.986897	6	11	regulation of axon extension involved in axon guidance	BP	0.666995	1	0.545455
GO:0060914	0.0530144	0.986897	6	11	heart formation	BP	0.666995	1	0.545455
GO:0061384	0.0530144	0.986897	6	11	heart trabecula morphogenesis	BP	0.666995	1	0.545455
GO:0070723	0.0530144	0.986897	6	11	response to cholesterol	BP	0.666995	1	0.545455
GO:0071565	0.0530144	0.986897	6	11	nBAF complex	CC	0.666995	1	0.545455
GO:0071889	0.0530144	0.986897	6	11	14-3-3 protein binding	MF	0.666995	1	0.545455
GO:0086004	0.0530144	0.986897	6	11	regulation of cardiac muscle cell contraction	BP	0.666995	1	0.545455
GO:1903115	0.0530144	0.986897	6	11	regulation of actin filament-based movement	BP	0.666995	1	0.545455
GO:1903861	0.0530144	0.986897	6	11	positive regulation of dendrite extension	BP	0.666995	1	0.545455
GO:1904385	0.0530144	0.986897	6	11	cellular response to angiotensin	BP	0.666995	1	0.545455
GO:1904923	0.0530144	0.986897	6	11	regulation of autophagy of mitochondrion in response to mitochondrial depolarization	BP	0.666995	1	0.545455
GO:1904925	0.0530144	0.986897	6	11	positive regulation of autophagy of mitochondrion in response to mitochondrial depolarization	BP	0.666995	1	0.545455
GO:2000514	0.0530144	0.986897	6	11	regulation of CD4-positive, alpha-beta T cell activation	BP	0.666995	1	0.545455
GO:0048598	0.0534147	0.960657	74	228	embryonic morphogenesis	BP	0.671367	1	0.324561
GO:0009898	0.0535123	0.96787	29	80	cytoplasmic side of plasma membrane	CC	0.671367	1	0.3625
GO:0022804	0.0535123	0.96787	29	80	active transmembrane transporter activity	MF	0.671367	1	0.3625
GO:0043433	0.0535123	0.96787	29	80	negative regulation of DNA-binding transcription factor activity	BP	0.671367	1	0.3625
GO:0010469	0.0537086	0.970458	22	58	regulation of signaling receptor activity	BP	0.673356	1	0.37931
GO:0001942	0.0540438	0.979536	10	22	hair follicle development	BP	0.675188	1	0.454545
GO:0005796	0.0540438	0.979536	10	22	Golgi lumen	CC	0.675188	1	0.454545
GO:0030140	0.0540438	0.979536	10	22	trans-Golgi network transport vesicle	CC	0.675188	1	0.454545
GO:0035023	0.0540438	0.979536	10	22	regulation of Rho protein signal transduction	BP	0.675188	1	0.454545
GO:0048483	0.0540438	0.979536	10	22	autonomic nervous system development	BP	0.675188	1	0.454545
GO:0044262	0.0541806	0.964168	42	122	cellular carbohydrate metabolic process	BP	0.676395	1	0.344262
GO:0045637	0.0542161	0.964976	38	109	regulation of myeloid cell differentiation	BP	0.676395	1	0.348624
GO:0043207	0.0547433	0.956147	137	443	response to external biotic stimulus	BP	0.681093	1	0.309255
GO:0051707	0.0547433	0.956147	137	443	response to other organism	BP	0.681093	1	0.309255
GO:0006664	0.0547453	0.970301	21	55	glycolipid metabolic process	BP	0.681093	1	0.381818
GO:1903509	0.0547453	0.970301	21	55	liposaccharide metabolic process	BP	0.681093	1	0.381818
GO:0022409	0.0549886	0.967216	28	77	positive regulation of cell-cell adhesion	BP	0.682693	1	0.363636
GO:0045178	0.0549886	0.967216	28	77	basal part of cell	CC	0.682693	1	0.363636
GO:0051017	0.0549886	0.967216	28	77	actin filament bundle assembly	BP	0.682693	1	0.363636
GO:0009058	0.0551151	0.950443	843	2953	biosynthetic process	BP	0.683787	1	0.285472
GO:0030855	0.0554855	0.959396	70	215	epithelial cell differentiation	BP	0.686479	1	0.325581
GO:0022890	0.0556334	0.960988	55	165	inorganic cation transmembrane transporter activity	MF	0.686479	1	0.333333
GO:0002703	0.0557215	0.970228	20	52	regulation of leukocyte mediated immunity	BP	0.686479	1	0.384615
GO:0030516	0.0557215	0.970228	20	52	regulation of axon extension	BP	0.686479	1	0.384615
GO:0031644	0.0557215	0.970228	20	52	regulation of nervous system process	BP	0.686479	1	0.384615
GO:1905039	0.0557215	0.970228	20	52	carboxylic acid transmembrane transport	BP	0.686479	1	0.384615
GO:0046914	0.0558459	0.955012	143	464	transition metal ion binding	MF	0.686479	1	0.30819
GO:0002260	0.056227	0.977221	11	25	lymphocyte homeostasis	BP	0.686479	1	0.44
GO:0048332	0.056227	0.977221	11	25	mesoderm morphogenesis	BP	0.686479	1	0.44
GO:0050771	0.056227	0.977221	11	25	negative regulation of axonogenesis	BP	0.686479	1	0.44
GO:0061614	0.056227	0.977221	11	25	pri-miRNA transcription by RNA polymerase II	BP	0.686479	1	0.44
GO:1904888	0.056227	0.977221	11	25	cranial skeletal system development	BP	0.686479	1	0.44
GO:0060541	0.0564863	0.966578	27	74	respiratory system development	BP	0.686479	1	0.364865
GO:0005215	0.0565627	0.955873	108	344	transporter activity	MF	0.686479	1	0.313953
GO:0010811	0.0566178	0.970256	19	49	positive regulation of cell-substrate adhesion	BP	0.686479	1	0.387755
GO:0030073	0.0568927	0.964646	32	90	insulin secretion	BP	0.686479	1	0.355556
GO:1901184	0.0574105	0.970404	18	46	regulation of ERBB signaling pathway	BP	0.686479	1	0.391304
GO:0001656	0.057639	0.975348	12	28	metanephros development	BP	0.686479	1	0.428571
GO:0006687	0.057639	0.975348	12	28	glycosphingolipid metabolic process	BP	0.686479	1	0.428571
GO:0015293	0.057639	0.975348	12	28	symporter activity	MF	0.686479	1	0.428571
GO:0015297	0.057639	0.975348	12	28	antiporter activity	MF	0.686479	1	0.428571
GO:0016538	0.057639	0.975348	12	28	cyclin-dependent protein serine/threonine kinase regulator activity	MF	0.686479	1	0.428571
GO:0033692	0.057639	0.975348	12	28	cellular polysaccharide biosynthetic process	BP	0.686479	1	0.428571
GO:0042059	0.057639	0.975348	12	28	negative regulation of epidermal growth factor receptor signaling pathway	BP	0.686479	1	0.428571
GO:1902106	0.057639	0.975348	12	28	negative regulation of leukocyte differentiation	BP	0.686479	1	0.428571
GO:0018215	0.0577221	0.959132	57	172	protein phosphopantetheinylation	BP	0.686479	1	0.331395
GO:0019538	0.0578657	0.948004	781	2731	protein metabolic process	BP	0.686479	1	0.285976
GO:0018107	0.0580018	0.96596	26	71	peptidyl-threonine phosphorylation	BP	0.686479	1	0.366197
GO:0072006	0.0580699	0.970692	17	43	nephron development	BP	0.686479	1	0.395349
GO:0140029	0.0580699	0.970692	17	43	exocytic process	BP	0.686479	1	0.395349
GO:1990782	0.0580699	0.970692	17	43	protein tyrosine kinase binding	MF	0.686479	1	0.395349
GO:0032270	0.0582057	0.951419	203	673	positive regulation of cellular protein metabolic process	BP	0.686479	1	0.301634
GO:0051020	0.0582328	0.960275	47	139	GTPase binding	MF	0.686479	1	0.338129
GO:0051345	0.0582578	0.95453	107	341	positive regulation of hydrolase activity	BP	0.686479	1	0.313783
GO:0050801	0.0583252	0.956103	82	256	ion homeostasis	BP	0.686479	1	0.320312
GO:0002065	0.0584595	0.973856	13	31	columnar/cuboidal epithelial cell differentiation	BP	0.686479	1	0.419355
GO:0003170	0.0584595	0.973856	13	31	heart valve development	BP	0.686479	1	0.419355
GO:0005902	0.0584595	0.973856	13	31	microvillus	CC	0.686479	1	0.419355
GO:0014897	0.0585587	0.971148	16	40	striated muscle hypertrophy	BP	0.686479	1	0.4
GO:0016239	0.0585587	0.971148	16	40	positive regulation of macroautophagy	BP	0.686479	1	0.4
GO:0030512	0.0585587	0.971148	16	40	negative regulation of transforming growth factor beta receptor signaling pathway	BP	0.686479	1	0.4
GO:0032874	0.0585587	0.971148	16	40	positive regulation of stress-activated MAPK cascade	BP	0.686479	1	0.4
GO:0099175	0.0585587	0.971148	16	40	regulation of postsynapse organization	BP	0.686479	1	0.4
GO:0008585	0.0588296	0.971802	15	37	female gonad development	BP	0.686479	1	0.405405
GO:0045580	0.0588296	0.971802	15	37	regulation of T cell differentiation	BP	0.686479	1	0.405405
GO:0055123	0.0588296	0.971802	15	37	digestive system development	BP	0.686479	1	0.405405
GO:0062207	0.0588296	0.971802	15	37	regulation of pattern recognition receptor signaling pathway	BP	0.686479	1	0.405405
GO:0098542	0.0603346	0.953163	101	321	defense response to other organism	BP	0.686479	1	0.314642
GO:0001775	0.0608563	0.950433	153	500	cell activation	BP	0.686479	1	0.306
GO:0032868	0.0608885	0.957946	49	146	response to insulin	BP	0.686479	1	0.335616
GO:0030323	0.0610682	0.964811	24	65	respiratory tube development	BP	0.686479	1	0.369231
GO:0001783	0.0613846	0.981463	7	14	B cell apoptotic process	BP	0.686479	1	0.5
GO:0001919	0.0613846	0.981463	7	14	regulation of receptor recycling	BP	0.686479	1	0.5
GO:0002279	0.0613846	0.981463	7	14	mast cell activation involved in immune response	BP	0.686479	1	0.5
GO:0002287	0.0613846	0.981463	7	14	alpha-beta T cell activation involved in immune response	BP	0.686479	1	0.5
GO:0002293	0.0613846	0.981463	7	14	alpha-beta T cell differentiation involved in immune response	BP	0.686479	1	0.5
GO:0002294	0.0613846	0.981463	7	14	CD4-positive, alpha-beta T cell differentiation involved in immune response	BP	0.686479	1	0.5
GO:0002448	0.0613846	0.981463	7	14	mast cell mediated immunity	BP	0.686479	1	0.5
GO:0006622	0.0613846	0.981463	7	14	protein targeting to lysosome	BP	0.686479	1	0.5
GO:0007193	0.0613846	0.981463	7	14	adenylate cyclase-inhibiting G protein-coupled receptor signaling pathway	BP	0.686479	1	0.5
GO:0008327	0.0613846	0.981463	7	14	methyl-CpG binding	MF	0.686479	1	0.5
GO:0017147	0.0613846	0.981463	7	14	Wnt-protein binding	MF	0.686479	1	0.5
GO:0021696	0.0613846	0.981463	7	14	cerebellar cortex morphogenesis	BP	0.686479	1	0.5
GO:0032350	0.0613846	0.981463	7	14	regulation of hormone metabolic process	BP	0.686479	1	0.5
GO:0042093	0.0613846	0.981463	7	14	T-helper cell differentiation	BP	0.686479	1	0.5
GO:0042805	0.0613846	0.981463	7	14	actinin binding	MF	0.686479	1	0.5
GO:0043303	0.0613846	0.981463	7	14	mast cell degranulation	BP	0.686479	1	0.5
GO:0045620	0.0613846	0.981463	7	14	negative regulation of lymphocyte differentiation	BP	0.686479	1	0.5
GO:0046625	0.0613846	0.981463	7	14	sphingolipid binding	MF	0.686479	1	0.5
GO:0048286	0.0613846	0.981463	7	14	lung alveolus development	BP	0.686479	1	0.5
GO:0097035	0.0613846	0.981463	7	14	regulation of membrane lipid distribution	BP	0.686479	1	0.5
GO:0098780	0.0613846	0.981463	7	14	response to mitochondrial depolarisation	BP	0.686479	1	0.5
GO:0010632	0.0614209	0.960902	34	97	regulation of epithelial cell migration	BP	0.686479	1	0.350515
GO:0045926	0.0615709	0.959719	38	110	negative regulation of growth	BP	0.686479	1	0.345455
GO:0016192	0.0616825	0.946974	291	983	vesicle-mediated transport	BP	0.686479	1	0.296033
GO:0035966	0.0621651	0.957732	45	133	response to topologically incorrect protein	BP	0.686479	1	0.338346
GO:0043409	0.0621694	0.962011	29	81	negative regulation of MAPK cascade	BP	0.686479	1	0.358025
GO:0030234	0.0624368	0.948648	167	549	enzyme regulator activity	MF	0.686479	1	0.304189
GO:0046661	0.062607	0.964296	23	62	male sex differentiation	BP	0.686479	1	0.370968
GO:0070997	0.0634064	0.955707	51	153	neuron death	BP	0.686479	1	0.333333
GO:0090257	0.0640157	0.961131	28	78	regulation of muscle system process	BP	0.686479	1	0.358974
GO:0008284	0.0640448	0.950241	99	315	positive regulation of cell population proliferation	BP	0.686479	1	0.314286
GO:0016050	0.0651439	0.952366	65	200	vesicle organization	BP	0.686479	1	0.325
GO:0030662	0.0653738	0.958744	32	91	coated vesicle membrane	CC	0.686479	1	0.351648
GO:0005776	0.065653	0.963434	21	56	autophagosome	CC	0.686479	1	0.375
GO:0106027	0.065653	0.963434	21	56	neuron projection organization	BP	0.686479	1	0.375
GO:1904029	0.065653	0.963434	21	56	regulation of cyclin-dependent protein kinase activity	BP	0.686479	1	0.375
GO:1904950	0.065653	0.963434	21	56	negative regulation of establishment of protein localization	BP	0.686479	1	0.375
GO:0007041	0.0659042	0.960257	27	75	lysosomal transport	BP	0.686479	1	0.36
GO:0008286	0.0659042	0.960257	27	75	insulin receptor signaling pathway	BP	0.686479	1	0.36
GO:0002189	0.0659307	0.994299	3	4	ribose phosphate diphosphokinase complex	CC	0.686479	1	0.75
GO:0002507	0.0659307	0.994299	3	4	tolerance induction	BP	0.686479	1	0.75
GO:0003184	0.0659307	0.994299	3	4	pulmonary valve morphogenesis	BP	0.686479	1	0.75
GO:0004427	0.0659307	0.994299	3	4	inorganic diphosphatase activity	MF	0.686479	1	0.75
GO:0004679	0.0659307	0.994299	3	4	AMP-activated protein kinase activity	MF	0.686479	1	0.75
GO:0004749	0.0659307	0.994299	3	4	ribose phosphate diphosphokinase activity	MF	0.686479	1	0.75
GO:0004970	0.0659307	0.994299	3	4	ionotropic glutamate receptor activity	MF	0.686479	1	0.75
GO:0005003	0.0659307	0.994299	3	4	ephrin receptor activity	MF	0.686479	1	0.75
GO:0005025	0.0659307	0.994299	3	4	transforming growth factor beta receptor activity, type I	MF	0.686479	1	0.75
GO:0005041	0.0659307	0.994299	3	4	low-density lipoprotein particle receptor activity	MF	0.686479	1	0.75
GO:0006015	0.0659307	0.994299	3	4	5-phosphoribose 1-diphosphate biosynthetic process	BP	0.686479	1	0.75
GO:0006704	0.0659307	0.994299	3	4	glucocorticoid biosynthetic process	BP	0.686479	1	0.75
GO:0007172	0.0659307	0.994299	3	4	signal complex assembly	BP	0.686479	1	0.75
GO:0007440	0.0659307	0.994299	3	4	foregut morphogenesis	BP	0.686479	1	0.75
GO:0008046	0.0659307	0.994299	3	4	axon guidance receptor activity	MF	0.686479	1	0.75
GO:0010009	0.0659307	0.994299	3	4	cytoplasmic side of endosome membrane	CC	0.686479	1	0.75
GO:0014004	0.0659307	0.994299	3	4	microglia differentiation	BP	0.686479	1	0.75
GO:0015247	0.0659307	0.994299	3	4	aminophospholipid flippase activity	MF	0.686479	1	0.75
GO:0015961	0.0659307	0.994299	3	4	diadenosine polyphosphate catabolic process	BP	0.686479	1	0.75
GO:0016717	0.0659307	0.994299	3	4	oxidoreductase activity, acting on paired donors, with oxidation of a pair of donors resulting in the reduction of molecular oxygen to two molecules of water	MF	0.686479	1	0.75
GO:0016778	0.0659307	0.994299	3	4	diphosphotransferase activity	MF	0.686479	1	0.75
GO:0019871	0.0659307	0.994299	3	4	sodium channel inhibitor activity	MF	0.686479	1	0.75
GO:0021602	0.0659307	0.994299	3	4	cranial nerve morphogenesis	BP	0.686479	1	0.75
GO:0021783	0.0659307	0.994299	3	4	preganglionic parasympathetic fiber development	BP	0.686479	1	0.75
GO:0030047	0.0659307	0.994299	3	4	actin modification	BP	0.686479	1	0.75
GO:0030213	0.0659307	0.994299	3	4	hyaluronan biosynthetic process	BP	0.686479	1	0.75
GO:0030728	0.0659307	0.994299	3	4	ovulation	BP	0.686479	1	0.75
GO:0031069	0.0659307	0.994299	3	4	hair follicle morphogenesis	BP	0.686479	1	0.75
GO:0031302	0.0659307	0.994299	3	4	intrinsic component of endosome membrane	CC	0.686479	1	0.75
GO:0031664	0.0659307	0.994299	3	4	regulation of lipopolysaccharide-mediated signaling pathway	BP	0.686479	1	0.75
GO:0031946	0.0659307	0.994299	3	4	regulation of glucocorticoid biosynthetic process	BP	0.686479	1	0.75
GO:0032351	0.0659307	0.994299	3	4	negative regulation of hormone metabolic process	BP	0.686479	1	0.75
GO:0032353	0.0659307	0.994299	3	4	negative regulation of hormone biosynthetic process	BP	0.686479	1	0.75
GO:0032911	0.0659307	0.994299	3	4	negative regulation of transforming growth factor beta1 production	BP	0.686479	1	0.75
GO:0033604	0.0659307	0.994299	3	4	negative regulation of catecholamine secretion	BP	0.686479	1	0.75
GO:0034309	0.0659307	0.994299	3	4	primary alcohol biosynthetic process	BP	0.686479	1	0.75
GO:0035612	0.0659307	0.994299	3	4	AP-2 adaptor complex binding	MF	0.686479	1	0.75
GO:0036446	0.0659307	0.994299	3	4	myofibroblast differentiation	BP	0.686479	1	0.75
GO:0038026	0.0659307	0.994299	3	4	reelin-mediated signaling pathway	BP	0.686479	1	0.75
GO:0043208	0.0659307	0.994299	3	4	glycosphingolipid binding	MF	0.686479	1	0.75
GO:0045159	0.0659307	0.994299	3	4	myosin II binding	MF	0.686479	1	0.75
GO:0046391	0.0659307	0.994299	3	4	5-phosphoribose 1-diphosphate metabolic process	BP	0.686479	1	0.75
GO:0046726	0.0659307	0.994299	3	4	positive regulation by virus of viral protein levels in host cell	BP	0.686479	1	0.75
GO:0048617	0.0659307	0.994299	3	4	embryonic foregut morphogenesis	BP	0.686479	1	0.75
GO:0048790	0.0659307	0.994299	3	4	maintenance of presynaptic active zone structure	BP	0.686479	1	0.75
GO:0048842	0.0659307	0.994299	3	4	positive regulation of axon extension involved in axon guidance	BP	0.686479	1	0.75
GO:0051956	0.0659307	0.994299	3	4	negative regulation of amino acid transport	BP	0.686479	1	0.75
GO:0052629	0.0659307	0.994299	3	4	phosphatidylinositol-3,5-bisphosphate 3-phosphatase activity	MF	0.686479	1	0.75
GO:0060123	0.0659307	0.994299	3	4	regulation of growth hormone secretion	BP	0.686479	1	0.75
GO:0060707	0.0659307	0.994299	3	4	trophoblast giant cell differentiation	BP	0.686479	1	0.75
GO:0060837	0.0659307	0.994299	3	4	blood vessel endothelial cell differentiation	BP	0.686479	1	0.75
GO:0061314	0.0659307	0.994299	3	4	Notch signaling involved in heart development	BP	0.686479	1	0.75
GO:0061734	0.0659307	0.994299	3	4	parkin-mediated stimulation of mitophagy in response to mitochondrial depolarization	BP	0.686479	1	0.75
GO:0062028	0.0659307	0.994299	3	4	regulation of stress granule assembly	BP	0.686479	1	0.75
GO:0070341	0.0659307	0.994299	3	4	fat cell proliferation	BP	0.686479	1	0.75
GO:0070344	0.0659307	0.994299	3	4	regulation of fat cell proliferation	BP	0.686479	1	0.75
GO:0070345	0.0659307	0.994299	3	4	negative regulation of fat cell proliferation	BP	0.686479	1	0.75
GO:0070568	0.0659307	0.994299	3	4	guanylyltransferase activity	MF	0.686479	1	0.75
GO:0070672	0.0659307	0.994299	3	4	response to interleukin-15	BP	0.686479	1	0.75
GO:0071871	0.0659307	0.994299	3	4	response to epinephrine	BP	0.686479	1	0.75
GO:0071872	0.0659307	0.994299	3	4	cellular response to epinephrine stimulus	BP	0.686479	1	0.75
GO:0072531	0.0659307	0.994299	3	4	pyrimidine-containing compound transmembrane transport	BP	0.686479	1	0.75
GO:0072537	0.0659307	0.994299	3	4	fibroblast activation	BP	0.686479	1	0.75
GO:0072708	0.0659307	0.994299	3	4	response to sorbitol	BP	0.686479	1	0.75
GO:0086080	0.0659307	0.994299	3	4	protein binding involved in heterotypic cell-cell adhesion	MF	0.686479	1	0.75
GO:0090030	0.0659307	0.994299	3	4	regulation of steroid hormone biosynthetic process	BP	0.686479	1	0.75
GO:0090036	0.0659307	0.994299	3	4	regulation of protein kinase C signaling	BP	0.686479	1	0.75
GO:0098882	0.0659307	0.994299	3	4	structural constituent of presynaptic active zone	MF	0.686479	1	0.75
GO:0098890	0.0659307	0.994299	3	4	extrinsic component of postsynaptic membrane	CC	0.686479	1	0.75
GO:0099545	0.0659307	0.994299	3	4	trans-synaptic signaling by trans-synaptic complex	BP	0.686479	1	0.75
GO:0099550	0.0659307	0.994299	3	4	trans-synaptic signaling, modulating synaptic transmission	BP	0.686479	1	0.75
GO:0140331	0.0659307	0.994299	3	4	aminophospholipid translocation	BP	0.686479	1	0.75
GO:0140374	0.0659307	0.994299	3	4	antiviral innate immune response	BP	0.686479	1	0.75
GO:1901534	0.0659307	0.994299	3	4	positive regulation of hematopoietic progenitor cell differentiation	BP	0.686479	1	0.75
GO:1901977	0.0659307	0.994299	3	4	negative regulation of cell cycle checkpoint	BP	0.686479	1	0.75
GO:1902816	0.0659307	0.994299	3	4	regulation of protein localization to microtubule	BP	0.686479	1	0.75
GO:1902817	0.0659307	0.994299	3	4	negative regulation of protein localization to microtubule	BP	0.686479	1	0.75
GO:1904760	0.0659307	0.994299	3	4	regulation of myofibroblast differentiation	BP	0.686479	1	0.75
GO:1905153	0.0659307	0.994299	3	4	regulation of membrane invagination	BP	0.686479	1	0.75
GO:1990454	0.0659307	0.994299	3	4	L-type voltage-gated calcium channel complex	CC	0.686479	1	0.75
GO:0003229	0.0669425	0.976918	8	17	ventricular cardiac muscle tissue development	BP	0.686479	1	0.470588
GO:0006821	0.0669425	0.976918	8	17	chloride transport	BP	0.686479	1	0.470588
GO:0006911	0.0669425	0.976918	8	17	phagocytosis, engulfment	BP	0.686479	1	0.470588
GO:0009583	0.0669425	0.976918	8	17	detection of light stimulus	BP	0.686479	1	0.470588
GO:0032890	0.0669425	0.976918	8	17	regulation of organic acid transport	BP	0.686479	1	0.470588
GO:0042102	0.0669425	0.976918	8	17	positive regulation of T cell proliferation	BP	0.686479	1	0.470588
GO:0043367	0.0669425	0.976918	8	17	CD4-positive, alpha-beta T cell differentiation	BP	0.686479	1	0.470588
GO:0048747	0.0669425	0.976918	8	17	muscle fiber development	BP	0.686479	1	0.470588
GO:0050879	0.0669425	0.976918	8	17	multicellular organismal movement	BP	0.686479	1	0.470588
GO:0050881	0.0669425	0.976918	8	17	musculoskeletal movement	BP	0.686479	1	0.470588
GO:0051491	0.0669425	0.976918	8	17	positive regulation of filopodium assembly	BP	0.686479	1	0.470588
GO:0061333	0.0669425	0.976918	8	17	renal tubule morphogenesis	BP	0.686479	1	0.470588
GO:1903035	0.0669425	0.976918	8	17	negative regulation of response to wounding	BP	0.686479	1	0.470588
GO:1905953	0.0669425	0.976918	8	17	negative regulation of lipid localization	BP	0.686479	1	0.470588
GO:0035064	0.0671364	0.963113	20	53	methylated histone binding	MF	0.686479	1	0.377358
GO:0140034	0.0671364	0.963113	20	53	methylation-dependent protein binding	MF	0.686479	1	0.377358
GO:1903825	0.0671364	0.963113	20	53	organic acid transmembrane transport	BP	0.686479	1	0.377358
GO:0006898	0.0673713	0.95526	39	114	receptor-mediated endocytosis	BP	0.686479	1	0.342105
GO:0050769	0.0673713	0.95526	39	114	positive regulation of neurogenesis	BP	0.686479	1	0.342105
GO:0005667	0.0676561	0.949575	72	224	transcription regulator complex	CC	0.686479	1	0.321429
GO:0030072	0.0678068	0.956065	35	101	peptide hormone secretion	BP	0.686479	1	0.346535
GO:0002684	0.0679836	0.947134	97	309	positive regulation of immune system process	BP	0.686479	1	0.313916
GO:1905114	0.0679836	0.947134	97	309	cell surface receptor signaling pathway involved in cell-cell signaling	BP	0.686479	1	0.313916
GO:0097061	0.0685724	0.962887	19	50	dendritic spine organization	BP	0.686479	1	0.38
GO:0034645	0.0694543	0.937537	689	2406	cellular macromolecule biosynthetic process	BP	0.686479	1	0.286367
GO:0031589	0.0694707	0.952284	45	134	cell-substrate adhesion	BP	0.686479	1	0.335821
GO:0021537	0.0696177	0.953887	38	111	telencephalon development	BP	0.686479	1	0.342342
GO:0006892	0.0698004	0.958543	25	69	post-Golgi vesicle-mediated transport	BP	0.686479	1	0.362319
GO:0042060	0.0699096	0.949296	60	184	wound healing	BP	0.686479	1	0.326087
GO:0045619	0.0699401	0.962776	18	47	regulation of lymphocyte differentiation	BP	0.686479	1	0.382979
GO:1901879	0.0699401	0.962776	18	47	regulation of protein depolymerization	BP	0.686479	1	0.382979
GO:0001708	0.0705531	0.97324	9	20	cell fate specification	BP	0.686479	1	0.45
GO:0001941	0.0705531	0.97324	9	20	postsynaptic membrane organization	BP	0.686479	1	0.45
GO:0021575	0.0705531	0.97324	9	20	hindbrain morphogenesis	BP	0.686479	1	0.45
GO:0032835	0.0705531	0.97324	9	20	glomerulus development	BP	0.686479	1	0.45
GO:0033574	0.0705531	0.97324	9	20	response to testosterone	BP	0.686479	1	0.45
GO:0035710	0.0705531	0.97324	9	20	CD4-positive, alpha-beta T cell activation	BP	0.686479	1	0.45
GO:0043276	0.0705531	0.97324	9	20	anoikis	BP	0.686479	1	0.45
GO:0003707	0.0708783	0.983759	5	9	steroid hormone receptor activity	MF	0.686479	1	0.555556
GO:0004438	0.0708783	0.983759	5	9	phosphatidylinositol-3-phosphatase activity	MF	0.686479	1	0.555556
GO:0005254	0.0708783	0.983759	5	9	chloride channel activity	MF	0.686479	1	0.555556
GO:0005940	0.0708783	0.983759	5	9	septin ring	CC	0.686479	1	0.555556
GO:0016307	0.0708783	0.983759	5	9	phosphatidylinositol phosphate kinase activity	MF	0.686479	1	0.555556
GO:0021772	0.0708783	0.983759	5	9	olfactory bulb development	BP	0.686479	1	0.555556
GO:0021988	0.0708783	0.983759	5	9	olfactory lobe development	BP	0.686479	1	0.555556
GO:0031105	0.0708783	0.983759	5	9	septin complex	CC	0.686479	1	0.555556
GO:0032156	0.0708783	0.983759	5	9	septin cytoskeleton	CC	0.686479	1	0.555556
GO:0032793	0.0708783	0.983759	5	9	positive regulation of CREB transcription factor activity	BP	0.686479	1	0.555556
GO:0033235	0.0708783	0.983759	5	9	positive regulation of protein sumoylation	BP	0.686479	1	0.555556
GO:0035250	0.0708783	0.983759	5	9	UDP-galactosyltransferase activity	MF	0.686479	1	0.555556
GO:0035635	0.0708783	0.983759	5	9	entry of bacterium into host cell	BP	0.686479	1	0.555556
GO:0035729	0.0708783	0.983759	5	9	cellular response to hepatocyte growth factor stimulus	BP	0.686479	1	0.555556
GO:0035855	0.0708783	0.983759	5	9	megakaryocyte development	BP	0.686479	1	0.555556
GO:0043370	0.0708783	0.983759	5	9	regulation of CD4-positive, alpha-beta T cell differentiation	BP	0.686479	1	0.555556
GO:0046835	0.0708783	0.983759	5	9	carbohydrate phosphorylation	BP	0.686479	1	0.555556
GO:0048339	0.0708783	0.983759	5	9	paraxial mesoderm development	BP	0.686479	1	0.555556
GO:0060211	0.0708783	0.983759	5	9	regulation of nuclear-transcribed mRNA poly(A) tail shortening	BP	0.686479	1	0.555556
GO:0060216	0.0708783	0.983759	5	9	definitive hemopoiesis	BP	0.686479	1	0.555556
GO:0060413	0.0708783	0.983759	5	9	atrial septum morphogenesis	BP	0.686479	1	0.555556
GO:0060575	0.0708783	0.983759	5	9	intestinal epithelial cell differentiation	BP	0.686479	1	0.555556
GO:0098831	0.0708783	0.983759	5	9	presynaptic active zone cytoplasmic component	CC	0.686479	1	0.555556
GO:0098901	0.0708783	0.983759	5	9	regulation of cardiac muscle cell action potential	BP	0.686479	1	0.555556
GO:0150146	0.0708783	0.983759	5	9	cell junction disassembly	BP	0.686479	1	0.555556
GO:1902043	0.0708783	0.983759	5	9	positive regulation of extrinsic apoptotic signaling pathway via death domain receptors	BP	0.686479	1	0.555556
GO:1905666	0.0708783	0.983759	5	9	regulation of protein localization to endosome	BP	0.686479	1	0.555556
GO:1990907	0.0708783	0.983759	5	9	beta-catenin-TCF complex	CC	0.686479	1	0.555556
GO:2000303	0.0708783	0.983759	5	9	regulation of ceramide biosynthetic process	BP	0.686479	1	0.555556
GO:0010770	0.0712127	0.962804	17	44	positive regulation of cell morphogenesis involved in differentiation	BP	0.686479	1	0.386364
GO:0050866	0.0712127	0.962804	17	44	negative regulation of cell activation	BP	0.686479	1	0.386364
GO:0007612	0.0718025	0.957717	24	66	learning	BP	0.686479	1	0.363636
GO:0050920	0.0718025	0.957717	24	66	regulation of chemotaxis	BP	0.686479	1	0.363636
GO:0051402	0.0719458	0.952475	37	108	neuron apoptotic process	BP	0.686479	1	0.342593
GO:0006672	0.0723563	0.963	16	41	ceramide metabolic process	BP	0.686479	1	0.390244
GO:0014896	0.0723563	0.963	16	41	muscle hypertrophy	BP	0.686479	1	0.390244
GO:0019210	0.0723563	0.963	16	41	kinase inhibitor activity	MF	0.686479	1	0.390244
GO:0044264	0.0723563	0.963	16	41	cellular polysaccharide metabolic process	BP	0.686479	1	0.390244
GO:0010657	0.072786	0.970321	10	23	muscle cell apoptotic process	BP	0.686479	1	0.434783
GO:0022404	0.072786	0.970321	10	23	molting cycle process	BP	0.686479	1	0.434783
GO:0022405	0.072786	0.970321	10	23	hair cycle process	BP	0.686479	1	0.434783
GO:0030104	0.072786	0.970321	10	23	water homeostasis	BP	0.686479	1	0.434783
GO:0031111	0.072786	0.970321	10	23	negative regulation of microtubule polymerization or depolymerization	BP	0.686479	1	0.434783
GO:0035198	0.072786	0.970321	10	23	miRNA binding	MF	0.686479	1	0.434783
GO:0040014	0.072786	0.970321	10	23	regulation of multicellular organism growth	BP	0.686479	1	0.434783
GO:0046889	0.072786	0.970321	10	23	positive regulation of lipid biosynthetic process	BP	0.686479	1	0.434783
GO:0060350	0.072786	0.970321	10	23	endochondral bone morphogenesis	BP	0.686479	1	0.434783
GO:0140353	0.072786	0.970321	10	23	lipid export from cell	BP	0.686479	1	0.434783
GO:0048469	0.0738352	0.95692	23	63	cell maturation	BP	0.686479	1	0.365079
GO:0098772	0.0738582	0.936289	279	945	molecular function regulator	MF	0.686479	1	0.295238
GO:0003143	0.0740249	0.968043	11	26	embryonic heart tube morphogenesis	BP	0.686479	1	0.423077
GO:0045069	0.0740681	0.964046	14	35	regulation of viral genome replication	BP	0.686479	1	0.4
GO:0006873	0.074429	0.944514	69	215	cellular ion homeostasis	BP	0.686479	1	0.32093
GO:0005901	0.074535	0.966297	12	29	caveola	CC	0.686479	1	0.413793
GO:0010324	0.074535	0.966297	12	29	membrane invagination	BP	0.686479	1	0.413793
GO:0022617	0.074535	0.966297	12	29	extracellular matrix disassembly	BP	0.686479	1	0.413793
GO:0035050	0.074535	0.966297	12	29	embryonic heart tube development	BP	0.686479	1	0.413793
GO:0042303	0.074535	0.966297	12	29	molting cycle	BP	0.686479	1	0.413793
GO:0042633	0.074535	0.966297	12	29	hair cycle	BP	0.686479	1	0.413793
GO:0046631	0.074535	0.966297	12	29	alpha-beta T cell activation	BP	0.686479	1	0.413793
GO:1903707	0.074535	0.966297	12	29	negative regulation of hemopoiesis	BP	0.686479	1	0.413793
GO:0006812	0.0745377	0.940399	117	379	cation transport	BP	0.686479	1	0.308707
GO:0097305	0.074712	0.952135	32	92	response to alcohol	BP	0.686479	1	0.347826
GO:0032147	0.0748245	0.948025	46	138	activation of protein kinase activity	BP	0.686479	1	0.333333
GO:0000308	0.0755577	1	2	2	cytoplasmic cyclin-dependent protein kinase holoenzyme complex	CC	0.686479	1	1
GO:0000825	0.0755577	1	2	2	inositol tetrakisphosphate 6-kinase activity	MF	0.686479	1	1
GO:0001518	0.0755577	1	2	2	voltage-gated sodium channel complex	CC	0.686479	1	1
GO:0001542	0.0755577	1	2	2	ovulation from ovarian follicle	BP	0.686479	1	1
GO:0001743	0.0755577	1	2	2	optic placode formation	BP	0.686479	1	1
GO:0001888	0.0755577	1	2	2	glucuronyl-galactosyl-proteoglycan 4-alpha-N-acetylglucosaminyltransferase activity	MF	0.686479	1	1
GO:0002159	0.0755577	1	2	2	desmosome assembly	BP	0.686479	1	1
GO:0002193	0.0755577	1	2	2	MAML1-RBP-Jkappa- ICN1 complex	CC	0.686479	1	1
GO:0002716	0.0755577	1	2	2	negative regulation of natural killer cell mediated immunity	BP	0.686479	1	1
GO:0003149	0.0755577	1	2	2	membranous septum morphogenesis	BP	0.686479	1	1
GO:0003160	0.0755577	1	2	2	endocardium morphogenesis	BP	0.686479	1	1
GO:0003285	0.0755577	1	2	2	septum secundum development	BP	0.686479	1	1
GO:0003290	0.0755577	1	2	2	atrial septum secundum morphogenesis	BP	0.686479	1	1
GO:0003344	0.0755577	1	2	2	pericardium morphogenesis	BP	0.686479	1	1
GO:0003402	0.0755577	1	2	2	planar cell polarity pathway involved in axis elongation	BP	0.686479	1	1
GO:0003431	0.0755577	1	2	2	growth plate cartilage chondrocyte development	BP	0.686479	1	1
GO:0003828	0.0755577	1	2	2	alpha-N-acetylneuraminate alpha-2,8-sialyltransferase activity	MF	0.686479	1	1
GO:0003883	0.0755577	1	2	2	CTP synthase activity	MF	0.686479	1	1
GO:0004340	0.0755577	1	2	2	glucokinase activity	MF	0.686479	1	1
GO:0004382	0.0755577	1	2	2	guanosine-diphosphatase activity	MF	0.686479	1	1
GO:0004396	0.0755577	1	2	2	hexokinase activity	MF	0.686479	1	1
GO:0004586	0.0755577	1	2	2	ornithine decarboxylase activity	MF	0.686479	1	1
GO:0004645	0.0755577	1	2	2	1,4-alpha-oligoglucan phosphorylase activity	MF	0.686479	1	1
GO:0004741	0.0755577	1	2	2	[pyruvate dehydrogenase (lipoamide)] phosphatase activity	MF	0.686479	1	1
GO:0004756	0.0755577	1	2	2	selenide, water dikinase activity	MF	0.686479	1	1
GO:0004767	0.0755577	1	2	2	sphingomyelin phosphodiesterase activity	MF	0.686479	1	1
GO:0004768	0.0755577	1	2	2	stearoyl-CoA 9-desaturase activity	MF	0.686479	1	1
GO:0004969	0.0755577	1	2	2	histamine receptor activity	MF	0.686479	1	1
GO:0004993	0.0755577	1	2	2	G protein-coupled serotonin receptor activity	MF	0.686479	1	1
GO:0005173	0.0755577	1	2	2	stem cell factor receptor binding	MF	0.686479	1	1
GO:0005295	0.0755577	1	2	2	neutral amino acid:sodium symporter activity	MF	0.686479	1	1
GO:0006211	0.0755577	1	2	2	5-methylcytosine catabolic process	BP	0.686479	1	1
GO:0006685	0.0755577	1	2	2	sphingomyelin catabolic process	BP	0.686479	1	1
GO:0006705	0.0755577	1	2	2	mineralocorticoid biosynthetic process	BP	0.686479	1	1
GO:0007210	0.0755577	1	2	2	serotonin receptor signaling pathway	BP	0.686479	1	1
GO:0007263	0.0755577	1	2	2	nitric oxide mediated signal transduction	BP	0.686479	1	1
GO:0007296	0.0755577	1	2	2	vitellogenesis	BP	0.686479	1	1
GO:0008212	0.0755577	1	2	2	mineralocorticoid metabolic process	BP	0.686479	1	1
GO:0008430	0.0755577	1	2	2	selenium binding	MF	0.686479	1	1
GO:0008517	0.0755577	1	2	2	folic acid transmembrane transporter activity	MF	0.686479	1	1
GO:0008537	0.0755577	1	2	2	proteasome activator complex	CC	0.686479	1	1
GO:0008865	0.0755577	1	2	2	fructokinase activity	MF	0.686479	1	1
GO:0009446	0.0755577	1	2	2	putrescine biosynthetic process	BP	0.686479	1	1
GO:0009631	0.0755577	1	2	2	cold acclimation	BP	0.686479	1	1
GO:0009957	0.0755577	1	2	2	epidermal cell fate specification	BP	0.686479	1	1
GO:0010609	0.0755577	1	2	2	mRNA localization resulting in posttranscriptional regulation of gene expression	BP	0.686479	1	1
GO:0010692	0.0755577	1	2	2	regulation of alkaline phosphatase activity	BP	0.686479	1	1
GO:0010744	0.0755577	1	2	2	positive regulation of macrophage derived foam cell differentiation	BP	0.686479	1	1
GO:0010748	0.0755577	1	2	2	negative regulation of long-chain fatty acid import across plasma membrane	BP	0.686479	1	1
GO:0015086	0.0755577	1	2	2	cadmium ion transmembrane transporter activity	MF	0.686479	1	1
GO:0015087	0.0755577	1	2	2	cobalt ion transmembrane transporter activity	MF	0.686479	1	1
GO:0015220	0.0755577	1	2	2	choline transmembrane transporter activity	MF	0.686479	1	1
GO:0015269	0.0755577	1	2	2	calcium-activated potassium channel activity	MF	0.686479	1	1
GO:0015277	0.0755577	1	2	2	kainate selective glutamate receptor activity	MF	0.686479	1	1
GO:0015279	0.0755577	1	2	2	store-operated calcium channel activity	MF	0.686479	1	1
GO:0015385	0.0755577	1	2	2	sodium:proton antiporter activity	MF	0.686479	1	1
GO:0015732	0.0755577	1	2	2	prostaglandin transport	BP	0.686479	1	1
GO:0015884	0.0755577	1	2	2	folic acid transport	BP	0.686479	1	1
GO:0016176	0.0755577	1	2	2	superoxide-generating NADPH oxidase activator activity	MF	0.686479	1	1
GO:0016260	0.0755577	1	2	2	selenocysteine biosynthetic process	BP	0.686479	1	1
GO:0016748	0.0755577	1	2	2	succinyltransferase activity	MF	0.686479	1	1
GO:0016781	0.0755577	1	2	2	phosphotransferase activity, paired acceptors	MF	0.686479	1	1
GO:0017089	0.0755577	1	2	2	glycolipid transfer activity	MF	0.686479	1	1
GO:0017121	0.0755577	1	2	2	plasma membrane phospholipid scrambling	BP	0.686479	1	1
GO:0019158	0.0755577	1	2	2	mannokinase activity	MF	0.686479	1	1
GO:0019857	0.0755577	1	2	2	5-methylcytosine metabolic process	BP	0.686479	1	1
GO:0021557	0.0755577	1	2	2	oculomotor nerve development	BP	0.686479	1	1
GO:0021558	0.0755577	1	2	2	trochlear nerve development	BP	0.686479	1	1
GO:0021896	0.0755577	1	2	2	forebrain astrocyte differentiation	BP	0.686479	1	1
GO:0021897	0.0755577	1	2	2	forebrain astrocyte development	BP	0.686479	1	1
GO:0022028	0.0755577	1	2	2	tangential migration from the subventricular zone to the olfactory bulb	BP	0.686479	1	1
GO:0023021	0.0755577	1	2	2	termination of signal transduction	BP	0.686479	1	1
GO:0030348	0.0755577	1	2	2	syntaxin-3 binding	MF	0.686479	1	1
GO:0030368	0.0755577	1	2	2	interleukin-17 receptor activity	MF	0.686479	1	1
GO:0030550	0.0755577	1	2	2	acetylcholine receptor inhibitor activity	MF	0.686479	1	1
GO:0030656	0.0755577	1	2	2	regulation of vitamin metabolic process	BP	0.686479	1	1
GO:0030981	0.0755577	1	2	2	cortical microtubule cytoskeleton	CC	0.686479	1	1
GO:0031084	0.0755577	1	2	2	BLOC-2 complex	CC	0.686479	1	1
GO:0031590	0.0755577	1	2	2	wybutosine metabolic process	BP	0.686479	1	1
GO:0031591	0.0755577	1	2	2	wybutosine biosynthetic process	BP	0.686479	1	1
GO:0031666	0.0755577	1	2	2	positive regulation of lipopolysaccharide-mediated signaling pathway	BP	0.686479	1	1
GO:0031752	0.0755577	1	2	2	D5 dopamine receptor binding	MF	0.686479	1	1
GO:0032014	0.0755577	1	2	2	positive regulation of ARF protein signal transduction	BP	0.686479	1	1
GO:0032026	0.0755577	1	2	2	response to magnesium ion	BP	0.686479	1	1
GO:0032310	0.0755577	1	2	2	prostaglandin secretion	BP	0.686479	1	1
GO:0032341	0.0755577	1	2	2	aldosterone metabolic process	BP	0.686479	1	1
GO:0032342	0.0755577	1	2	2	aldosterone biosynthetic process	BP	0.686479	1	1
GO:0032344	0.0755577	1	2	2	regulation of aldosterone metabolic process	BP	0.686479	1	1
GO:0032345	0.0755577	1	2	2	negative regulation of aldosterone metabolic process	BP	0.686479	1	1
GO:0032347	0.0755577	1	2	2	regulation of aldosterone biosynthetic process	BP	0.686479	1	1
GO:0032348	0.0755577	1	2	2	negative regulation of aldosterone biosynthetic process	BP	0.686479	1	1
GO:0032354	0.0755577	1	2	2	response to follicle-stimulating hormone	BP	0.686479	1	1
GO:0032470	0.0755577	1	2	2	positive regulation of endoplasmic reticulum calcium ion concentration	BP	0.686479	1	1
GO:0032777	0.0755577	1	2	2	Piccolo NuA4 histone acetyltransferase complex	CC	0.686479	1	1
GO:0032798	0.0755577	1	2	2	Swi5-Sfr1 complex	CC	0.686479	1	1
GO:0032916	0.0755577	1	2	2	positive regulation of transforming growth factor beta3 production	BP	0.686479	1	1
GO:0032957	0.0755577	1	2	2	inositol trisphosphate metabolic process	BP	0.686479	1	1
GO:0032983	0.0755577	1	2	2	kainate selective glutamate receptor complex	CC	0.686479	1	1
GO:0033387	0.0755577	1	2	2	putrescine biosynthetic process from ornithine	BP	0.686479	1	1
GO:0033633	0.0755577	1	2	2	negative regulation of cell-cell adhesion mediated by integrin	BP	0.686479	1	1
GO:0033691	0.0755577	1	2	2	sialic acid binding	MF	0.686479	1	1
GO:0034115	0.0755577	1	2	2	negative regulation of heterotypic cell-cell adhesion	BP	0.686479	1	1
GO:0034144	0.0755577	1	2	2	negative regulation of toll-like receptor 4 signaling pathway	BP	0.686479	1	1
GO:0034164	0.0755577	1	2	2	negative regulation of toll-like receptor 9 signaling pathway	BP	0.686479	1	1
GO:0034684	0.0755577	1	2	2	integrin alphav-beta5 complex	CC	0.686479	1	1
GO:0034776	0.0755577	1	2	2	response to histamine	BP	0.686479	1	1
GO:0035189	0.0755577	1	2	2	Rb-E2F complex	CC	0.686479	1	1
GO:0035516	0.0755577	1	2	2	oxidative DNA demethylase activity	MF	0.686479	1	1
GO:0035574	0.0755577	1	2	2	histone H4-K20 demethylation	BP	0.686479	1	1
GO:0035575	0.0755577	1	2	2	histone demethylase activity (H4-K20 specific)	MF	0.686479	1	1
GO:0035685	0.0755577	1	2	2	helper T cell diapedesis	BP	0.686479	1	1
GO:0035866	0.0755577	1	2	2	alphav-beta3 integrin-PKCalpha complex	CC	0.686479	1	1
GO:0035867	0.0755577	1	2	2	alphav-beta3 integrin-IGF-1-IGF1R complex	CC	0.686479	1	1
GO:0035905	0.0755577	1	2	2	ascending aorta development	BP	0.686479	1	1
GO:0035910	0.0755577	1	2	2	ascending aorta morphogenesis	BP	0.686479	1	1
GO:0036324	0.0755577	1	2	2	vascular endothelial growth factor receptor-2 signaling pathway	BP	0.686479	1	1
GO:0038114	0.0755577	1	2	2	interleukin-21-mediated signaling pathway	BP	0.686479	1	1
GO:0038183	0.0755577	1	2	2	bile acid signaling pathway	BP	0.686479	1	1
GO:0042078	0.0755577	1	2	2	germ-line stem cell division	BP	0.686479	1	1
GO:0042245	0.0755577	1	2	2	RNA repair	BP	0.686479	1	1
GO:0042264	0.0755577	1	2	2	peptidyl-aspartic acid hydroxylation	BP	0.686479	1	1
GO:0042362	0.0755577	1	2	2	fat-soluble vitamin biosynthetic process	BP	0.686479	1	1
GO:0043237	0.0755577	1	2	2	laminin-1 binding	MF	0.686479	1	1
GO:0044210	0.0755577	1	2	2	'de novo' CTP biosynthetic process	BP	0.686479	1	1
GO:0044307	0.0755577	1	2	2	dendritic branch	CC	0.686479	1	1
GO:0045134	0.0755577	1	2	2	uridine-diphosphatase activity	MF	0.686479	1	1
GO:0045588	0.0755577	1	2	2	positive regulation of gamma-delta T cell differentiation	BP	0.686479	1	1
GO:0045953	0.0755577	1	2	2	negative regulation of natural killer cell mediated cytotoxicity	BP	0.686479	1	1
GO:0046415	0.0755577	1	2	2	urate metabolic process	BP	0.686479	1	1
GO:0046619	0.0755577	1	2	2	optic placode formation involved in camera-type eye formation	BP	0.686479	1	1
GO:0046642	0.0755577	1	2	2	negative regulation of alpha-beta T cell proliferation	BP	0.686479	1	1
GO:0046645	0.0755577	1	2	2	positive regulation of gamma-delta T cell activation	BP	0.686479	1	1
GO:0047237	0.0755577	1	2	2	glucuronylgalactosylproteoglycan 4-beta-N-acetylgalactosaminyltransferase activity	MF	0.686479	1	1
GO:0047290	0.0755577	1	2	2	(alpha-N-acetylneuraminyl-2,3-beta-galactosyl-1,3)-N-acetyl-galactosaminide 6-alpha-sialyltransferase activity	MF	0.686479	1	1
GO:0048133	0.0755577	1	2	2	male germ-line stem cell asymmetric division	BP	0.686479	1	1
GO:0048210	0.0755577	1	2	2	Golgi vesicle fusion to target membrane	BP	0.686479	1	1
GO:0048341	0.0755577	1	2	2	paraxial mesoderm formation	BP	0.686479	1	1
GO:0050923	0.0755577	1	2	2	regulation of negative chemotaxis	BP	0.686479	1	1
GO:0051389	0.0755577	1	2	2	inactivation of MAPKK activity	BP	0.686479	1	1
GO:0051597	0.0755577	1	2	2	response to methylmercury	BP	0.686479	1	1
GO:0051665	0.0755577	1	2	2	membrane raft localization	BP	0.686479	1	1
GO:0051765	0.0755577	1	2	2	inositol tetrakisphosphate kinase activity	MF	0.686479	1	1
GO:0051766	0.0755577	1	2	2	inositol trisphosphate kinase activity	MF	0.686479	1	1
GO:0051891	0.0755577	1	2	2	positive regulation of cardioblast differentiation	BP	0.686479	1	1
GO:0052890	0.0755577	1	2	2	oxidoreductase activity, acting on the CH-CH group of donors, with a flavin as acceptor	MF	0.686479	1	1
GO:0055100	0.0755577	1	2	2	adiponectin binding	MF	0.686479	1	1
GO:0060124	0.0755577	1	2	2	positive regulation of growth hormone secretion	BP	0.686479	1	1
GO:0060199	0.0755577	1	2	2	clathrin-sculpted glutamate transport vesicle	CC	0.686479	1	1
GO:0060200	0.0755577	1	2	2	clathrin-sculpted acetylcholine transport vesicle	CC	0.686479	1	1
GO:0060201	0.0755577	1	2	2	clathrin-sculpted acetylcholine transport vesicle membrane	CC	0.686479	1	1
GO:0060203	0.0755577	1	2	2	clathrin-sculpted glutamate transport vesicle membrane	CC	0.686479	1	1
GO:0060235	0.0755577	1	2	2	lens induction in camera-type eye	BP	0.686479	1	1
GO:0060327	0.0755577	1	2	2	cytoplasmic actin-based contraction involved in cell motility	BP	0.686479	1	1
GO:0060525	0.0755577	1	2	2	prostate glandular acinus development	BP	0.686479	1	1
GO:0060526	0.0755577	1	2	2	prostate glandular acinus morphogenesis	BP	0.686479	1	1
GO:0060527	0.0755577	1	2	2	prostate epithelial cord arborization involved in prostate glandular acinus morphogenesis	BP	0.686479	1	1
GO:0060613	0.0755577	1	2	2	fat pad development	BP	0.686479	1	1
GO:0060816	0.0755577	1	2	2	random inactivation of X chromosome	BP	0.686479	1	1
GO:0060819	0.0755577	1	2	2	inactivation of X chromosome by genetic imprinting	BP	0.686479	1	1
GO:0060947	0.0755577	1	2	2	cardiac vascular smooth muscle cell differentiation	BP	0.686479	1	1
GO:0061009	0.0755577	1	2	2	common bile duct development	BP	0.686479	1	1
GO:0061044	0.0755577	1	2	2	negative regulation of vascular wound healing	BP	0.686479	1	1
GO:0061073	0.0755577	1	2	2	ciliary body morphogenesis	BP	0.686479	1	1
GO:0061312	0.0755577	1	2	2	BMP signaling pathway involved in heart development	BP	0.686479	1	1
GO:0061428	0.0755577	1	2	2	negative regulation of transcription from RNA polymerase II promoter in response to hypoxia	BP	0.686479	1	1
GO:0061582	0.0755577	1	2	2	intestinal epithelial cell migration	BP	0.686479	1	1
GO:0061847	0.0755577	1	2	2	response to cholecystokinin	BP	0.686479	1	1
GO:0061868	0.0755577	1	2	2	hepatic stellate cell migration	BP	0.686479	1	1
GO:0061869	0.0755577	1	2	2	regulation of hepatic stellate cell migration	BP	0.686479	1	1
GO:0062029	0.0755577	1	2	2	positive regulation of stress granule assembly	BP	0.686479	1	1
GO:0062033	0.0755577	1	2	2	positive regulation of mitotic sister chromatid segregation	BP	0.686479	1	1
GO:0070586	0.0755577	1	2	2	cell-cell adhesion involved in gastrulation	BP	0.686479	1	1
GO:0070587	0.0755577	1	2	2	regulation of cell-cell adhesion involved in gastrulation	BP	0.686479	1	1
GO:0070697	0.0755577	1	2	2	activin receptor binding	MF	0.686479	1	1
GO:0070699	0.0755577	1	2	2	type II activin receptor binding	MF	0.686479	1	1
GO:0070729	0.0755577	1	2	2	cyclic nucleotide transport	BP	0.686479	1	1
GO:0071109	0.0755577	1	2	2	superior temporal gyrus development	BP	0.686479	1	1
GO:0071420	0.0755577	1	2	2	cellular response to histamine	BP	0.686479	1	1
GO:0071707	0.0755577	1	2	2	immunoglobulin heavy chain V-D-J recombination	BP	0.686479	1	1
GO:0071930	0.0755577	1	2	2	negative regulation of transcription involved in G1/S transition of mitotic cell cycle	BP	0.686479	1	1
GO:0072049	0.0755577	1	2	2	comma-shaped body morphogenesis	BP	0.686479	1	1
GO:0072077	0.0755577	1	2	2	renal vesicle morphogenesis	BP	0.686479	1	1
GO:0072087	0.0755577	1	2	2	renal vesicle development	BP	0.686479	1	1
GO:0072283	0.0755577	1	2	2	metanephric renal vesicle morphogenesis	BP	0.686479	1	1
GO:0072526	0.0755577	1	2	2	pyridine-containing compound catabolic process	BP	0.686479	1	1
GO:0072709	0.0755577	1	2	2	cellular response to sorbitol	BP	0.686479	1	1
GO:0086015	0.0755577	1	2	2	SA node cell action potential	BP	0.686479	1	1
GO:0086018	0.0755577	1	2	2	SA node cell to atrial cardiac muscle cell signaling	BP	0.686479	1	1
GO:0086042	0.0755577	1	2	2	cardiac muscle cell-cardiac muscle cell adhesion	BP	0.686479	1	1
GO:0086069	0.0755577	1	2	2	bundle of His cell to Purkinje myocyte communication	BP	0.686479	1	1
GO:0090009	0.0755577	1	2	2	primitive streak formation	BP	0.686479	1	1
GO:0090233	0.0755577	1	2	2	negative regulation of spindle checkpoint	BP	0.686479	1	1
GO:0090244	0.0755577	1	2	2	Wnt signaling pathway involved in somitogenesis	BP	0.686479	1	1
GO:0097003	0.0755577	1	2	2	adipokinetic hormone receptor activity	MF	0.686479	1	1
GO:0097443	0.0755577	1	2	2	sorting endosome	CC	0.686479	1	1
GO:0097636	0.0755577	1	2	2	intrinsic component of autophagosome membrane	CC	0.686479	1	1
GO:0097637	0.0755577	1	2	2	integral component of autophagosome membrane	CC	0.686479	1	1
GO:0098560	0.0755577	1	2	2	cytoplasmic side of late endosome membrane	CC	0.686479	1	1
GO:0098664	0.0755577	1	2	2	G protein-coupled serotonin receptor signaling pathway	BP	0.686479	1	1
GO:0098690	0.0755577	1	2	2	glycinergic synapse	CC	0.686479	1	1
GO:0098722	0.0755577	1	2	2	asymmetric stem cell division	BP	0.686479	1	1
GO:0098728	0.0755577	1	2	2	germline stem cell asymmetric division	BP	0.686479	1	1
GO:0098756	0.0755577	1	2	2	response to interleukin-21	BP	0.686479	1	1
GO:0098757	0.0755577	1	2	2	cellular response to interleukin-21	BP	0.686479	1	1
GO:0098908	0.0755577	1	2	2	regulation of neuronal action potential	BP	0.686479	1	1
GO:0098928	0.0755577	1	2	2	presynaptic signal transduction	BP	0.686479	1	1
GO:0098944	0.0755577	1	2	2	postsynaptic recycling endosome membrane	CC	0.686479	1	1
GO:0098949	0.0755577	1	2	2	intrinsic component of postsynaptic endosome membrane	CC	0.686479	1	1
GO:0098951	0.0755577	1	2	2	intrinsic component of postsynaptic recycling endosome membrane	CC	0.686479	1	1
GO:0099030	0.0755577	1	2	2	anchored component of postsynaptic specialization membrane	CC	0.686479	1	1
GO:0099031	0.0755577	1	2	2	anchored component of postsynaptic density membrane	CC	0.686479	1	1
GO:0099033	0.0755577	1	2	2	anchored component of postsynaptic recycling endosome membrane	CC	0.686479	1	1
GO:0099034	0.0755577	1	2	2	anchored component of postsynaptic endosome membrane	CC	0.686479	1	1
GO:0099526	0.0755577	1	2	2	presynapse to nucleus signaling pathway	BP	0.686479	1	1
GO:0099589	0.0755577	1	2	2	serotonin receptor activity	MF	0.686479	1	1
GO:0099612	0.0755577	1	2	2	protein localization to axon	BP	0.686479	1	1
GO:0101006	0.0755577	1	2	2	protein histidine phosphatase activity	MF	0.686479	1	1
GO:0110030	0.0755577	1	2	2	regulation of G2/MI transition of meiotic cell cycle	BP	0.686479	1	1
GO:0110032	0.0755577	1	2	2	positive regulation of G2/MI transition of meiotic cell cycle	BP	0.686479	1	1
GO:0120044	0.0755577	1	2	2	stereocilium base	CC	0.686479	1	1
GO:0140213	0.0755577	1	2	2	negative regulation of long-chain fatty acid import into cell	BP	0.686479	1	1
GO:0140300	0.0755577	1	2	2	serine import into mitochondrion	BP	0.686479	1	1
GO:0150001	0.0755577	1	2	2	primary dendrite	CC	0.686479	1	1
GO:1901187	0.0755577	1	2	2	regulation of ephrin receptor signaling pathway	BP	0.686479	1	1
GO:1901490	0.0755577	1	2	2	regulation of lymphangiogenesis	BP	0.686479	1	1
GO:1901491	0.0755577	1	2	2	negative regulation of lymphangiogenesis	BP	0.686479	1	1
GO:1901588	0.0755577	1	2	2	dendritic microtubule	CC	0.686479	1	1
GO:1901951	0.0755577	1	2	2	regulation of anterograde dense core granule transport	BP	0.686479	1	1
GO:1901953	0.0755577	1	2	2	positive regulation of anterograde dense core granule transport	BP	0.686479	1	1
GO:1901995	0.0755577	1	2	2	positive regulation of meiotic cell cycle phase transition	BP	0.686479	1	1
GO:1902426	0.0755577	1	2	2	deactivation of mitotic spindle assembly checkpoint	BP	0.686479	1	1
GO:1902952	0.0755577	1	2	2	positive regulation of dendritic spine maintenance	BP	0.686479	1	1
GO:1903012	0.0755577	1	2	2	positive regulation of bone development	BP	0.686479	1	1
GO:1903031	0.0755577	1	2	2	regulation of microtubule plus-end binding	BP	0.686479	1	1
GO:1903033	0.0755577	1	2	2	positive regulation of microtubule plus-end binding	BP	0.686479	1	1
GO:1903215	0.0755577	1	2	2	negative regulation of protein targeting to mitochondrion	BP	0.686479	1	1
GO:1904017	0.0755577	1	2	2	cellular response to Thyroglobulin triiodothyronine	BP	0.686479	1	1
GO:1904182	0.0755577	1	2	2	regulation of pyruvate dehydrogenase activity	BP	0.686479	1	1
GO:1904184	0.0755577	1	2	2	positive regulation of pyruvate dehydrogenase activity	BP	0.686479	1	1
GO:1904672	0.0755577	1	2	2	regulation of somatic stem cell population maintenance	BP	0.686479	1	1
GO:1904809	0.0755577	1	2	2	regulation of dense core granule transport	BP	0.686479	1	1
GO:1904811	0.0755577	1	2	2	positive regulation of dense core granule transport	BP	0.686479	1	1
GO:1905060	0.0755577	1	2	2	calcium:cation antiporter activity involved in regulation of postsynaptic cytosolic calcium ion concentration	MF	0.686479	1	1
GO:1905573	0.0755577	1	2	2	ganglioside GM1 binding	MF	0.686479	1	1
GO:1905702	0.0755577	1	2	2	regulation of inhibitory synapse assembly	BP	0.686479	1	1
GO:1905721	0.0755577	1	2	2	mitotic spindle astral microtubule end	CC	0.686479	1	1
GO:1990086	0.0755577	1	2	2	lens fiber cell apoptotic process	BP	0.686479	1	1
GO:1990264	0.0755577	1	2	2	peptidyl-tyrosine dephosphorylation involved in inactivation of protein kinase activity	BP	0.686479	1	1
GO:1990791	0.0755577	1	2	2	dorsal root ganglion development	BP	0.686479	1	1
GO:1990984	0.0755577	1	2	2	tRNA demethylase activity	MF	0.686479	1	1
GO:2000065	0.0755577	1	2	2	negative regulation of cortisol biosynthetic process	BP	0.686479	1	1
GO:2000583	0.0755577	1	2	2	regulation of platelet-derived growth factor receptor-alpha signaling pathway	BP	0.686479	1	1
GO:2001023	0.0755577	1	2	2	regulation of response to drug	BP	0.686479	1	1
GO:2001288	0.0755577	1	2	2	positive regulation of caveolin-mediated endocytosis	BP	0.686479	1	1
GO:0007517	0.0758033	0.94906	39	115	muscle organ development	BP	0.68836	1	0.33913
GO:0002440	0.0758927	0.956164	22	60	production of molecular mediator of immune response	BP	0.688822	1	0.366667
GO:0051480	0.0763682	0.953086	27	76	regulation of cytosolic calcium ion concentration	BP	0.692785	1	0.355263
GO:0043269	0.0764536	0.936981	155	511	regulation of ion transport	BP	0.693208	1	0.303327
GO:0030003	0.0768419	0.942711	68	212	cellular cation homeostasis	BP	0.695836	1	0.320755
GO:0030100	0.0768604	0.949524	35	102	regulation of endocytosis	BP	0.695836	1	0.343137
GO:1903532	0.0768604	0.949524	35	102	positive regulation of secretion by cell	BP	0.695836	1	0.343137
GO:0008544	0.0771753	0.950765	31	89	epidermis development	BP	0.698333	1	0.348315
GO:0000041	0.0779678	0.955458	21	57	transition metal ion transport	BP	0.705146	1	0.368421
GO:0090575	0.0783812	0.947448	38	112	RNA polymerase II transcription regulator complex	CC	0.708526	1	0.339286
GO:0051246	0.0791062	0.930557	359	1230	regulation of protein metabolic process	BP	0.714718	1	0.29187
GO:0001649	0.0794545	0.947986	34	99	osteoblast differentiation	BP	0.717139	1	0.343434
GO:0051701	0.0794545	0.947986	34	99	biological process involved in interaction with host	BP	0.717139	1	0.343434
GO:0060090	0.0796922	0.942278	56	172	molecular adaptor activity	MF	0.718482	1	0.325581
GO:0009746	0.0797241	0.949367	30	86	response to hexose	BP	0.718482	1	0.348837
GO:0043112	0.0797241	0.949367	30	86	receptor metabolic process	BP	0.718482	1	0.348837
GO:0010506	0.0802443	0.940547	64	199	regulation of autophagy	BP	0.722806	1	0.321608
GO:0045927	0.0810568	0.945784	37	109	positive regulation of growth	BP	0.725504	1	0.33945
GO:1901654	0.0812301	0.950773	25	70	response to ketone	BP	0.725504	1	0.357143
GO:0000188	0.0819682	0.975939	6	12	inactivation of MAPK activity	BP	0.725504	1	0.5
GO:0001658	0.0819682	0.975939	6	12	branching involved in ureteric bud morphogenesis	BP	0.725504	1	0.5
GO:0001754	0.0819682	0.975939	6	12	eye photoreceptor cell differentiation	BP	0.725504	1	0.5
GO:0001958	0.0819682	0.975939	6	12	endochondral ossification	BP	0.725504	1	0.5
GO:0003203	0.0819682	0.975939	6	12	endocardial cushion morphogenesis	BP	0.725504	1	0.5
GO:0003283	0.0819682	0.975939	6	12	atrial septum development	BP	0.725504	1	0.5
GO:0006654	0.0819682	0.975939	6	12	phosphatidic acid biosynthetic process	BP	0.725504	1	0.5
GO:0008146	0.0819682	0.975939	6	12	sulfotransferase activity	MF	0.725504	1	0.5
GO:0008376	0.0819682	0.975939	6	12	acetylgalactosaminyltransferase activity	MF	0.725504	1	0.5
GO:0014912	0.0819682	0.975939	6	12	negative regulation of smooth muscle cell migration	BP	0.725504	1	0.5
GO:0015695	0.0819682	0.975939	6	12	organic cation transport	BP	0.725504	1	0.5
GO:0030149	0.0819682	0.975939	6	12	sphingolipid catabolic process	BP	0.725504	1	0.5
GO:0030325	0.0819682	0.975939	6	12	adrenal gland development	BP	0.725504	1	0.5
GO:0034113	0.0819682	0.975939	6	12	heterotypic cell-cell adhesion	BP	0.725504	1	0.5
GO:0034142	0.0819682	0.975939	6	12	toll-like receptor 4 signaling pathway	BP	0.725504	1	0.5
[truncated: 15,854 more rows]

## Sheet: GO_seq_ STABLE
category	over_represented_pvalue	under_represented_pvalue	numDEInCat	numInCat	term	ontology	p_adjust_over_represented	p_adjust_under_represented
GO:0006397	2.49491e-06	0.999999	112	394	mRNA processing	BP	0.0445417	1
GO:0006396	5.98198e-06	0.999996	178	696	RNA processing	BP	0.0533982	1
GO:0000377	4.21095e-05	0.999977	81	282	RNA splicing, via transesterification reactions with bulged adenosine as nucleophile	BP	0.159429	1
GO:0000398	4.21095e-05	0.999977	81	282	mRNA splicing, via spliceosome	BP	0.159429	1
GO:0008380	4.46506e-05	0.999974	98	356	RNA splicing	BP	0.159429	1
GO:0000375	5.52059e-05	0.999969	81	284	RNA splicing, via transesterification reactions	BP	0.164265	1
GO:0051028	6.67106e-05	0.999973	38	109	mRNA transport	BP	0.170141	1
GO:0050657	9.55649e-05	0.999956	46	142	nucleic acid transport	BP	0.189569	1
GO:0050658	9.55649e-05	0.999956	46	142	RNA transport	BP	0.189569	1
GO:0060325	0.000160858	0.99998	10	16	face morphogenesis	BP	0.270241	1
GO:0051236	0.000166507	0.999921	46	145	establishment of RNA localization	BP	0.270241	1
GO:0005201	0.000190814	0.999954	16	34	extracellular matrix structural constituent	MF	0.283884	1
GO:0006406	0.00023401	0.999908	30	84	mRNA export from nucleus	BP	0.298413	1
GO:0071427	0.00023401	0.999908	30	84	mRNA-containing ribonucleoprotein complex export from nucleus	BP	0.298413	1
GO:0005198	0.000261736	0.999846	80	292	structural molecule activity	MF	0.311518	1
GO:0060324	0.00037034	0.999929	12	23	face development	BP	0.389447	1
GO:0005681	0.00037084	0.999811	49	162	spliceosomal complex	CC	0.389447	1
GO:0016071	0.000451812	0.999685	155	640	mRNA metabolic process	BP	0.448122	1
GO:0060323	0.000604819	0.999901	10	18	head morphogenesis	BP	0.568307	1
GO:0005684	0.000683853	0.999718	28	81	U2-type spliceosomal complex	CC	0.610441	1
GO:0006405	0.000754867	0.999655	34	105	RNA export from nucleus	BP	0.641745	1
GO:0015931	0.00106189	0.999426	49	169	nucleobase-containing compound transport	BP	0.819905	1
GO:0071166	0.00110221	0.999496	32	99	ribonucleoprotein complex localization	BP	0.819905	1
GO:0071426	0.00110221	0.999496	32	99	ribonucleoprotein complex export from nucleus	BP	0.819905	1
GO:0097711	0.00115824	0.999541	24	68	ciliary basal body-plasma membrane docking	BP	0.827123	1
GO:0015988	0.00131942	1	4	4	energy coupled proton transmembrane transport, against electrochemical gradient	BP	0.86906	1
GO:0015990	0.00131942	1	4	4	electron transport coupled proton transport	BP	0.86906	1
GO:0051306	0.001363	0.999525	19	50	mitotic sister chromatid separation	BP	0.86906	1
GO:0007091	0.00163041	0.999441	18	47	metaphase/anaphase transition of mitotic cell cycle	BP	0.974009	1
GO:0051304	0.00169099	0.999339	22	62	chromosome separation	BP	0.974009	1
GO:0003723	0.00169127	0.998686	265	1192	RNA binding	MF	0.974009	1
GO:1990000	0.00180197	0.999676	9	17	amyloid fibril formation	BP	1	1
GO:0070925	0.0021293	0.998516	118	487	organelle assembly	BP	1	1
GO:0010965	0.00215138	0.999238	18	48	regulation of mitotic sister chromatid separation	BP	1	1
GO:0031514	0.00215138	0.999238	18	48	motile cilium	CC	1	1
GO:0044784	0.00215138	0.999238	18	48	metaphase/anaphase transition of cell cycle	BP	1	1
GO:0044782	0.00218068	0.998733	54	196	cilium organization	BP	1	1
GO:0031124	0.00231411	0.999001	25	75	mRNA 3'-end processing	BP	1	1
GO:0030071	0.0025838	0.999099	17	45	regulation of mitotic metaphase/anaphase transition	BP	1	1
GO:0072686	0.00270313	0.998676	32	104	mitotic spindle	CC	1	1
GO:0034622	0.00271814	0.998004	154	661	cellular protein-containing complex assembly	BP	1	1
GO:0022607	0.00276745	0.997777	334	1545	cellular component assembly	BP	1	1
GO:0008156	0.00279153	0.999374	10	21	negative regulation of DNA replication	BP	1	1
GO:0019054	0.00291607	0.999591	7	12	modulation by virus of host cellular process	BP	1	1
GO:0032239	0.00291607	0.999591	7	12	regulation of nucleobase-containing compound transport	BP	1	1
GO:0060632	0.00299913	0.999395	9	18	regulation of microtubule-based movement	BP	1	1
GO:0044085	0.00306613	0.997512	370	1728	cellular component biogenesis	BP	1	1
GO:1902099	0.00338323	0.99878	17	46	regulation of metaphase/anaphase transition of cell cycle	BP	1	1
GO:0043933	0.0036531	0.997132	245	1109	protein-containing complex subunit organization	BP	1	1
GO:0006376	0.00374056	0.999024	11	25	mRNA splice site selection	BP	1	1
GO:0010171	0.00374056	0.999024	11	25	body morphogenesis	BP	1	1
GO:0000819	0.00375627	0.997932	41	144	sister chromatid segregation	BP	1	1
GO:0060271	0.0038403	0.997721	52	192	cilium assembly	BP	1	1
GO:0051168	0.00390321	0.997864	40	140	nuclear export	BP	1	1
GO:1990904	0.0042128	0.996953	127	539	ribonucleoprotein complex	CC	1	1
GO:0006403	0.00428769	0.997513	47	171	RNA localization	BP	1	1
GO:0062023	0.00440338	0.997757	32	107	collagen-containing extracellular matrix	CC	1	1
GO:0034508	0.00445229	0.998541	14	36	centromere complex assembly	BP	1	1
GO:0000070	0.00451596	0.997592	36	124	mitotic sister chromatid segregation	BP	1	1
GO:0022625	0.00461223	0.99821	18	51	cytosolic large ribosomal subunit	CC	1	1
GO:0033045	0.00461223	0.99821	18	51	regulation of sister chromatid segregation	BP	1	1
GO:1905818	0.00461223	0.99821	18	51	regulation of chromosome separation	BP	1	1
GO:0071013	0.00503882	0.997659	25	79	catalytic step 2 spliceosome	CC	1	1
GO:1990381	0.0051353	0.99898	8	16	ubiquitin-specific protease binding	MF	1	1
GO:0005509	0.00538945	0.996736	52	195	calcium ion binding	MF	1	1
GO:0015934	0.00543925	0.997251	30	100	large ribosomal subunit	CC	1	1
GO:0006611	0.00553596	0.996946	38	134	protein export from nucleus	BP	1	1
GO:0016559	0.00559261	0.999749	4	5	peroxisome fission	BP	1	1
GO:0016589	0.00559261	0.999749	4	5	NURF complex	CC	1	1
GO:0032096	0.00559261	0.999749	4	5	negative regulation of response to food	BP	1	1
GO:0032099	0.00559261	0.999749	4	5	negative regulation of appetite	BP	1	1
GO:0032105	0.00559261	0.999749	4	5	negative regulation of response to extracellular stimulus	BP	1	1
GO:0032108	0.00559261	0.999749	4	5	negative regulation of response to nutrient levels	BP	1	1
GO:0044359	0.00559261	0.999749	4	5	modulation of molecular function in other organism	BP	1	1
GO:0052205	0.00559261	0.999749	4	5	modulation of molecular function in other organism involved in symbiotic interaction	BP	1	1
GO:0098644	0.00559261	0.999749	4	5	complex of collagen trimers	CC	1	1
GO:0120103	0.00559261	0.999749	4	5	centriolar subdistal appendage	CC	1	1
GO:2000197	0.00559261	0.999749	4	5	regulation of ribonucleoprotein complex localization	BP	1	1
GO:0000245	0.00559672	0.997849	17	48	spliceosomal complex assembly	BP	1	1
GO:0006334	0.00609152	0.99741	20	60	nucleosome assembly	BP	1	1
GO:0005583	0.00692851	1	3	3	fibrillar collagen trimer	CC	1	1
GO:0009378	0.00692851	1	3	3	four-way junction helicase activity	MF	1	1
GO:0034367	0.00692851	1	3	3	protein-containing complex remodeling	BP	1	1
GO:0038108	0.00692851	1	3	3	negative regulation of appetite by leptin-mediated signaling pathway	BP	1	1
GO:0043111	0.00692851	1	3	3	replication fork arrest	BP	1	1
GO:0044362	0.00692851	1	3	3	negative regulation of molecular function in other organism	BP	1	1
GO:0052204	0.00692851	1	3	3	negative regulation of molecular function in other organism involved in symbiotic interaction	BP	1	1
GO:0070537	0.00692851	1	3	3	histone H2A K63-linked deubiquitination	BP	1	1
GO:0090673	0.00692851	1	3	3	endothelial cell-matrix adhesion	BP	1	1
GO:0098643	0.00692851	1	3	3	banded collagen fibril	CC	1	1
GO:1903241	0.00692851	1	3	3	U2-type prespliceosome assembly	BP	1	1
GO:2000587	0.00692851	1	3	3	negative regulation of platelet-derived growth factor receptor-beta signaling pathway	BP	1	1
GO:1903428	0.00718628	0.99824	9	20	positive regulation of reactive oxygen species biosynthetic process	BP	1	1
GO:1903312	0.00740853	0.996862	19	57	negative regulation of mRNA metabolic process	BP	1	1
GO:0016578	0.00809826	0.998198	8	17	histone deubiquitination	BP	1	1
GO:0022618	0.00829649	0.995103	43	159	ribonucleoprotein complex assembly	BP	1	1
GO:0021544	0.00840461	0.999062	5	8	subpallium development	BP	1	1
GO:0032095	0.00840461	0.999062	5	8	regulation of response to food	BP	1	1
GO:0016607	0.00848114	0.994373	68	272	nuclear speck	CC	1	1
GO:0030312	0.00850762	0.995327	34	120	external encapsulating structure	CC	1	1
GO:0031012	0.00850762	0.995327	34	120	extracellular matrix	CC	1	1
GO:0006913	0.00864094	0.994488	57	222	nucleocytoplasmic transport	BP	1	1
GO:0005814	0.00884434	0.99581	23	74	centriole	CC	1	1
GO:0005847	0.00884742	0.998278	7	14	mRNA cleavage and polyadenylation specificity factor complex	CC	1	1
GO:0005876	0.008864	0.996384	17	50	spindle microtubule	CC	1	1
GO:0000075	0.00886558	0.994893	39	142	cell cycle checkpoint	BP	1	1
GO:0000278	0.00891849	0.993226	148	652	mitotic cell cycle	BP	1	1
GO:0001510	0.00901858	0.996197	18	54	RNA methylation	BP	1	1
GO:0031418	0.00914084	0.998546	6	11	L-ascorbic acid binding	MF	1	1
GO:0043138	0.00914084	0.998546	6	11	3'-5' DNA helicase activity	MF	1	1
GO:0046831	0.00914084	0.998546	6	11	regulation of RNA export from nucleus	BP	1	1
GO:0007017	0.00939004	0.993227	103	437	microtubule-based process	BP	1	1
GO:0005929	0.00957553	0.993907	55	214	cilium	CC	1	1
GO:0015630	0.00966123	0.992579	158	702	microtubule cytoskeleton	CC	1	1
GO:0098813	0.0100353	0.993883	46	174	nuclear chromosome segregation	BP	1	1
GO:0005840	0.0101004	0.99377	48	183	ribosome	CC	1	1
GO:0065003	0.010913	0.991339	203	925	protein-containing complex assembly	BP	1	1
GO:0050684	0.0114395	0.993828	30	105	regulation of mRNA processing	BP	1	1
GO:0051169	0.0114777	0.992553	57	225	nuclear transport	BP	1	1
GO:0006518	0.0123791	0.990719	123	537	peptide metabolic process	BP	1	1
GO:0097431	0.0123806	0.996259	10	25	mitotic spindle pole	CC	1	1
GO:0071005	0.0134077	0.994403	16	48	U2-type precatalytic spliceosome	CC	1	1
GO:0005178	0.0134996	0.994177	17	52	integrin binding	MF	1	1
GO:0048285	0.0136248	0.990751	67	273	organelle fission	BP	1	1
GO:0005604	0.0138295	0.995408	11	29	basement membrane	CC	1	1
GO:0051131	0.0138962	0.996923	7	15	chaperone-mediated protein complex assembly	BP	1	1
GO:1904376	0.0138962	0.996923	7	15	negative regulation of protein localization to cell periphery	BP	1	1
GO:0010564	0.0139938	0.989653	108	467	regulation of cell cycle process	BP	1	1
GO:0000389	0.014242	0.998732	4	6	mRNA 3'-splice site recognition	BP	1	1
GO:0003352	0.014242	0.998732	4	6	regulation of cilium movement	BP	1	1
GO:0003356	0.014242	0.998732	4	6	regulation of cilium beat frequency	BP	1	1
GO:0004435	0.014242	0.998732	4	6	phosphatidylinositol phospholipase C activity	MF	1	1
GO:0005540	0.014242	0.998732	4	6	hyaluronic acid binding	MF	1	1
GO:0009713	0.014242	0.998732	4	6	catechol-containing compound biosynthetic process	BP	1	1
GO:0010642	0.014242	0.998732	4	6	negative regulation of platelet-derived growth factor receptor signaling pathway	BP	1	1
GO:0010829	0.014242	0.998732	4	6	negative regulation of glucose transmembrane transport	BP	1	1
GO:0042423	0.014242	0.998732	4	6	catecholamine biosynthetic process	BP	1	1
GO:0044806	0.014242	0.998732	4	6	G-quadruplex DNA unwinding	BP	1	1
GO:1901032	0.014242	0.998732	4	6	negative regulation of response to reactive oxygen species	BP	1	1
GO:1903564	0.014242	0.998732	4	6	regulation of protein localization to cilium	BP	1	1
GO:0071826	0.0144439	0.991128	43	164	ribonucleoprotein complex subunit organization	BP	1	1
GO:0008094	0.0148919	0.994678	12	33	DNA-dependent ATPase activity	MF	1	1
GO:0006260	0.0151496	0.990395	48	187	DNA replication	BP	1	1
GO:0000076	0.0153656	0.997084	6	12	DNA replication checkpoint	BP	1	1
GO:0032104	0.0153656	0.997084	6	12	regulation of response to extracellular stimulus	BP	1	1
GO:0032107	0.0153656	0.997084	6	12	regulation of response to nutrient levels	BP	1	1
GO:0022626	0.0153668	0.991902	26	90	cytosolic ribosome	CC	1	1
GO:0006335	0.0159619	0.997641	5	9	DNA replication-dependent nucleosome assembly	BP	1	1
GO:0009065	0.0159619	0.997641	5	9	glutamine family amino acid catabolic process	BP	1	1
GO:0031010	0.0159619	0.997641	5	9	ISWI-type complex	CC	1	1
GO:0031573	0.0159619	0.997641	5	9	intra-S DNA damage checkpoint	BP	1	1
GO:0034723	0.0159619	0.997641	5	9	DNA replication-dependent nucleosome organization	BP	1	1
GO:0045494	0.0159619	0.997641	5	9	photoreceptor cell maintenance	BP	1	1
GO:0000922	0.0163447	0.990791	31	112	spindle pole	CC	1	1
GO:0032991	0.0165314	0.985758	583	2866	protein-containing complex	CC	1	1
GO:0030031	0.0168637	0.988345	69	285	cell projection assembly	BP	1	1
GO:0008168	0.0168703	0.990277	33	121	methyltransferase activity	MF	1	1
GO:0005686	0.0175834	0.995255	8	19	U2 snRNP	CC	1	1
GO:1905476	0.0175834	0.995255	8	19	negative regulation of protein localization to membrane	BP	1	1
GO:0120031	0.017762	0.987723	68	281	plasma membrane bounded cell projection assembly	BP	1	1
GO:0099080	0.0177691	0.986354	132	587	supramolecular complex	CC	1	1
GO:0016741	0.0181181	0.989397	34	126	transferase activity, transferring one-carbon groups	MF	1	1
GO:0031109	0.0181714	0.991029	21	70	microtubule polymerization or depolymerization	BP	1	1
GO:0007346	0.0183067	0.986754	87	371	regulation of mitotic cell cycle	BP	1	1
GO:1903047	0.0183259	0.98595	129	573	mitotic cell cycle process	BP	1	1
GO:0000226	0.0187545	0.986694	77	324	microtubule cytoskeleton organization	BP	1	1
GO:0051983	0.0191303	0.990896	19	62	regulation of chromosome segregation	BP	1	1
GO:0000280	0.019642	0.986678	60	245	nuclear division	BP	1	1
GO:0008173	0.0200394	0.991742	14	42	RNA methyltransferase activity	MF	1	1
GO:0071346	0.0200394	0.991742	14	42	cellular response to interferon-gamma	BP	1	1
GO:0003774	0.0200579	0.991136	16	50	motor activity	MF	1	1
GO:0071011	0.0200579	0.991136	16	50	precatalytic spliceosome	CC	1	1
GO:0050686	0.0202825	0.993742	9	23	negative regulation of mRNA processing	BP	1	1
GO:0007093	0.0203296	0.98856	29	105	mitotic cell cycle checkpoint	BP	1	1
GO:0032886	0.0203452	0.987974	34	127	regulation of microtubule-based process	BP	1	1
GO:1901990	0.0206797	0.98558	68	283	regulation of mitotic cell cycle phase transition	BP	1	1
GO:0005849	0.0207102	0.994865	7	16	mRNA cleavage factor complex	CC	1	1
GO:0044068	0.0207102	0.994865	7	16	modulation by symbiont of host cellular process	BP	1	1
GO:0048025	0.0207102	0.994865	7	16	negative regulation of mRNA splicing, via spliceosome	BP	1	1
GO:0007059	0.0209646	0.986036	54	218	chromosome segregation	BP	1	1
GO:0006412	0.0216015	0.983804	104	455	translation	BP	1	1
GO:0005819	0.0218835	0.985008	61	251	spindle	CC	1	1
GO:0043043	0.0220602	0.983399	106	465	peptide biosynthetic process	BP	1	1
GO:0071103	0.0220934	0.985616	48	191	DNA conformation change	BP	1	1
GO:0031055	0.0221718	0.992455	10	27	chromatin remodeling at centromere	BP	1	1
GO:0034451	0.0232383	0.988925	18	59	centriolar satellite	CC	1	1
GO:0051726	0.0233116	0.981569	154	700	regulation of cell cycle	BP	1	1
GO:0034660	0.0235255	0.983065	78	332	ncRNA metabolic process	BP	1	1
GO:0005955	0.0237558	0.998681	3	4	calcineurin complex	CC	1	1
GO:0006610	0.0237558	0.998681	3	4	ribosomal protein import into nucleus	BP	1	1
GO:0007079	0.0237558	0.998681	3	4	mitotic chromosome movement towards spindle pole	BP	1	1
GO:0010793	0.0237558	0.998681	3	4	regulation of mRNA export from nucleus	BP	1	1
GO:0016634	0.0237558	0.998681	3	4	oxidoreductase activity, acting on the CH-CH group of donors, oxygen as acceptor	MF	1	1
GO:0035376	0.0237558	0.998681	3	4	sterol import	BP	1	1
GO:0045059	0.0237558	0.998681	3	4	positive thymic T cell selection	BP	1	1
GO:0045901	0.0237558	0.998681	3	4	positive regulation of translational elongation	BP	1	1
GO:0052428	0.0237558	0.998681	3	4	modulation by host of symbiont molecular function	BP	1	1
GO:0070390	0.0237558	0.998681	3	4	transcription export complex 2	CC	1	1
GO:0070508	0.0237558	0.998681	3	4	cholesterol import	BP	1	1
GO:0097165	0.0237558	0.998681	3	4	nuclear stress granule	CC	1	1
GO:1903423	0.0237558	0.998681	3	4	positive regulation of synaptic vesicle recycling	BP	1	1
GO:1903566	0.0237558	0.998681	3	4	positive regulation of protein localization to cilium	BP	1	1
GO:1905172	0.0237558	0.998681	3	4	RISC complex binding	MF	1	1
GO:0000963	0.0240063	0.994715	6	13	mitochondrial RNA processing	BP	1	1
GO:0032094	0.0240063	0.994715	6	13	response to food	BP	1	1
GO:0046688	0.0240063	0.994715	6	13	response to copper ion	BP	1	1
GO:1903959	0.0242032	0.98901	16	51	regulation of anion transmembrane transport	BP	1	1
GO:0007286	0.0245097	0.989196	15	47	spermatid development	BP	1	1
GO:0005507	0.0245149	0.992814	8	20	copper ion binding	MF	1	1
GO:0019048	0.0245149	0.992814	8	20	modulation by virus of host process	BP	1	1
GO:1902369	0.0246465	0.989504	14	43	negative regulation of RNA catabolic process	BP	1	1
GO:0140056	0.0252043	0.985079	32	120	organelle localization by membrane tethering	BP	1	1
GO:0034728	0.0254155	0.986276	24	85	nucleosome organization	BP	1	1
GO:0006281	0.025845	0.981071	84	362	DNA repair	BP	1	1
GO:0007039	0.026976	0.995052	5	10	protein catabolic process in the vacuole	BP	1	1
GO:0010656	0.026976	0.995052	5	10	negative regulation of muscle cell apoptotic process	BP	1	1
GO:0044615	0.026976	0.995052	5	10	nuclear pore nuclear basket	CC	1	1
GO:0071014	0.026976	0.995052	5	10	post-mRNA release spliceosomal complex	CC	1	1
GO:0072321	0.026976	0.995052	5	10	chaperone-mediated protein transport	BP	1	1
GO:1904294	0.026976	0.995052	5	10	positive regulation of ERAD pathway	BP	1	1
GO:2000104	0.026976	0.995052	5	10	negative regulation of DNA-dependent DNA replication	BP	1	1
GO:0034080	0.0270972	0.991075	9	24	CENP-A containing nucleosome assembly	BP	1	1
GO:0061641	0.0270972	0.991075	9	24	CENP-A containing chromatin organization	BP	1	1
GO:0140513	0.027459	0.977763	183	847	nuclear protein-containing complex	CC	1	1
GO:0006259	0.0279901	0.978307	122	547	DNA metabolic process	BP	1	1
GO:0044391	0.0279987	0.982233	40	157	ribosomal subunit	CC	1	1
GO:0140014	0.0282066	0.98114	50	203	mitotic nuclear division	BP	1	1
GO:0002920	0.0282475	0.996262	4	7	regulation of humoral immune response	BP	1	1
GO:0004629	0.0282475	0.996262	4	7	phospholipase C activity	MF	1	1
GO:0006449	0.0282475	0.996262	4	7	regulation of translational termination	BP	1	1
GO:0021756	0.0282475	0.996262	4	7	striatum development	BP	1	1
GO:0030020	0.0282475	0.996262	4	7	extracellular matrix structural constituent conferring tensile strength	MF	1	1
GO:0030449	0.0282475	0.996262	4	7	regulation of complement activation	BP	1	1
GO:0032098	0.0282475	0.996262	4	7	regulation of appetite	BP	1	1
GO:0035024	0.0282475	0.996262	4	7	negative regulation of Rho protein signal transduction	BP	1	1
GO:0048407	0.0282475	0.996262	4	7	platelet-derived growth factor binding	MF	1	1
GO:0098962	0.0282475	0.996262	4	7	regulation of postsynaptic neurotransmitter receptor activity	BP	1	1
GO:0003341	0.028753	0.989674	10	28	cilium movement	BP	1	1
GO:0045005	0.028753	0.989674	10	28	DNA-dependent DNA replication maintenance of fidelity	BP	1	1
GO:0042255	0.0289604	0.9865	16	52	ribosome assembly	BP	1	1
GO:0051602	0.0295385	0.991902	7	17	response to electrical stimulus	BP	1	1
GO:0006336	0.0297158	0.988588	11	32	DNA replication-independent nucleosome assembly	BP	1	1
GO:0003735	0.0298794	0.981579	35	135	structural constituent of ribosome	MF	1	1
GO:0043500	0.0299953	0.986815	14	44	muscle adaptation	BP	1	1
GO:0010827	0.0301615	0.987777	12	36	regulation of glucose transmembrane transport	BP	1	1
GO:0043489	0.0301615	0.987777	12	36	RNA stabilization	BP	1	1
GO:0031123	0.0308182	0.982126	28	104	RNA 3'-end processing	BP	1	1
GO:1901987	0.0329395	0.976265	70	299	regulation of cell cycle phase transition	BP	1	1
GO:0033119	0.0331503	0.989518	8	21	negative regulation of RNA splicing	BP	1	1
GO:0022406	0.0332073	0.979655	33	127	membrane docking	BP	1	1
GO:0003682	0.0338201	0.975258	76	328	chromatin binding	MF	1	1
GO:0022613	0.0339532	0.974904	81	352	ribonucleoprotein complex biogenesis	BP	1	1
GO:0046785	0.0353268	0.983524	15	49	microtubule polymerization	BP	1	1
GO:0097729	0.0353752	0.987619	9	25	9+2 motile cilium	CC	1	1
GO:0034383	0.0353754	0.991153	6	14	low-density lipoprotein particle clearance	BP	1	1
GO:1901031	0.0353754	0.991153	6	14	regulation of response to reactive oxygen species	BP	1	1
GO:1903077	0.0353754	0.991153	6	14	negative regulation of protein localization to plasma membrane	BP	1	1
GO:0071840	0.0360443	0.968302	673	3363	cellular component organization or biogenesis	BP	1	1
GO:0034341	0.0361445	0.983621	14	45	response to interferon-gamma	BP	1	1
GO:0000798	0.0363631	1	2	2	nuclear cohesin complex	CC	1	1
GO:0000973	0.0363631	1	2	2	posttranscriptional tethering of RNA polymerase II gene DNA at nuclear periphery	BP	1	1
GO:0001002	0.0363631	1	2	2	RNA polymerase III type 1 promoter sequence-specific DNA binding	MF	1	1
GO:0001003	0.0363631	1	2	2	RNA polymerase III type 2 promoter sequence-specific DNA binding	MF	1	1
GO:0001112	0.0363631	1	2	2	DNA-templated transcription open complex formation	BP	1	1
GO:0001120	0.0363631	1	2	2	protein-DNA complex remodeling	BP	1	1
GO:0002864	0.0363631	1	2	2	regulation of acute inflammatory response to antigenic stimulus	BP	1	1
GO:0002949	0.0363631	1	2	2	tRNA threonylcarbamoyladenosine modification	BP	1	1
GO:0003334	0.0363631	1	2	2	keratinocyte development	BP	1	1
GO:0003997	0.0363631	1	2	2	acyl-CoA oxidase activity	MF	1	1
GO:0004483	0.0363631	1	2	2	mRNA (nucleoside-2'-O-)-methyltransferase activity	MF	1	1
GO:0005760	0.0363631	1	2	2	gamma DNA polymerase complex	CC	1	1
GO:0006208	0.0363631	1	2	2	pyrimidine nucleobase catabolic process	BP	1	1
GO:0006210	0.0363631	1	2	2	thymine catabolic process	BP	1	1
GO:0006537	0.0363631	1	2	2	glutamate biosynthetic process	BP	1	1
GO:0006543	0.0363631	1	2	2	glutamine catabolic process	BP	1	1
GO:0008310	0.0363631	1	2	2	single-stranded DNA 3'-5' exodeoxyribonuclease activity	MF	1	1
GO:0010544	0.0363631	1	2	2	negative regulation of platelet activation	BP	1	1
GO:0014802	0.0363631	1	2	2	terminal cisterna	CC	1	1
GO:0014805	0.0363631	1	2	2	smooth muscle adaptation	BP	1	1
GO:0016595	0.0363631	1	2	2	glutamate binding	MF	1	1
GO:0016715	0.0363631	1	2	2	oxidoreductase activity, acting on paired donors, with incorporation or reduction of molecular oxygen, reduced ascorbate as one donor, and incorporation of one atom of oxygen	MF	1	1
GO:0019049	0.0363631	1	2	2	mitigation of host defenses by virus	BP	1	1
GO:0019859	0.0363631	1	2	2	thymine metabolic process	BP	1	1
GO:0030613	0.0363631	1	2	2	oxidoreductase activity, acting on phosphorus or arsenic in donors	MF	1	1
GO:0030614	0.0363631	1	2	2	oxidoreductase activity, acting on phosphorus or arsenic in donors, disulfide as acceptor	MF	1	1
GO:0030682	0.0363631	1	2	2	mitigation of host defenses by symbiont	BP	1	1
GO:0030683	0.0363631	1	2	2	mitigation of host immune response by virus	BP	1	1
GO:0031698	0.0363631	1	2	2	beta-2 adrenergic receptor binding	MF	1	1
GO:0032415	0.0363631	1	2	2	regulation of sodium:proton antiporter activity	BP	1	1
GO:0032429	0.0363631	1	2	2	regulation of phospholipase A2 activity	BP	1	1
GO:0033567	0.0363631	1	2	2	DNA replication, Okazaki fragment processing	BP	1	1
GO:0034362	0.0363631	1	2	2	low-density lipoprotein particle	CC	1	1
GO:0034991	0.0363631	1	2	2	nuclear meiotic cohesin complex	CC	1	1
GO:0035989	0.0363631	1	2	2	tendon development	BP	1	1
GO:0036048	0.0363631	1	2	2	protein desuccinylation	BP	1	1
GO:0036049	0.0363631	1	2	2	peptidyl-lysine desuccinylation	BP	1	1
GO:0036055	0.0363631	1	2	2	protein-succinyllysine desuccinylase activity	MF	1	1
GO:0036451	0.0363631	1	2	2	cap mRNA methylation	BP	1	1
GO:0036502	0.0363631	1	2	2	Derlin-1-VIMP complex	CC	1	1
GO:0039656	0.0363631	1	2	2	modulation by virus of host gene expression	BP	1	1
GO:0042136	0.0363631	1	2	2	neurotransmitter biosynthetic process	BP	1	1
GO:0043691	0.0363631	1	2	2	reverse cholesterol transport	BP	1	1
GO:0045905	0.0363631	1	2	2	positive regulation of translational termination	BP	1	1
GO:0046113	0.0363631	1	2	2	nucleobase catabolic process	BP	1	1
GO:0046778	0.0363631	1	2	2	modification by virus of host mRNA processing	BP	1	1
GO:0046813	0.0363631	1	2	2	receptor-mediated virion attachment to host cell	BP	1	1
GO:0052173	0.0363631	1	2	2	response to defenses of other organism	BP	1	1
GO:0052200	0.0363631	1	2	2	response to host defenses	BP	1	1
GO:0052405	0.0363631	1	2	2	negative regulation by host of symbiont molecular function	BP	1	1
GO:0060151	0.0363631	1	2	2	peroxisome localization	BP	1	1
GO:0060152	0.0363631	1	2	2	microtubule-based peroxisome localization	BP	1	1
GO:0061697	0.0363631	1	2	2	protein-glutaryllysine deglutarylase activity	MF	1	1
GO:0061698	0.0363631	1	2	2	protein deglutarylation	BP	1	1
GO:0061699	0.0363631	1	2	2	peptidyl-lysine deglutarylation	BP	1	1
GO:0070103	0.0363631	1	2	2	regulation of interleukin-6-mediated signaling pathway	BP	1	1
GO:0070318	0.0363631	1	2	2	positive regulation of G0 to G1 transition	BP	1	1
GO:0075136	0.0363631	1	2	2	response to host	BP	1	1
GO:0080084	0.0363631	1	2	2	5S rDNA binding	MF	1	1
GO:0090615	0.0363631	1	2	2	mitochondrial mRNA processing	BP	1	1
GO:0090674	0.0363631	1	2	2	endothelial cell-matrix adhesion via fibronectin	BP	1	1
GO:0097134	0.0363631	1	2	2	cyclin E1-CDK2 complex	CC	1	1
GO:0097167	0.0363631	1	2	2	circadian regulation of translation	BP	1	1
GO:0097309	0.0363631	1	2	2	cap1 mRNA methylation	BP	1	1
GO:1902232	0.0363631	1	2	2	regulation of positive thymic T cell selection	BP	1	1
GO:1903567	0.0363631	1	2	2	regulation of protein localization to ciliary membrane	BP	1	1
GO:1904327	0.0363631	1	2	2	protein localization to cytosolic proteasome complex	BP	1	1
GO:1904352	0.0363631	1	2	2	positive regulation of protein catabolic process in the vacuole	BP	1	1
GO:1904379	0.0363631	1	2	2	protein localization to cytosolic proteasome complex involved in ERAD pathway	BP	1	1
GO:1904578	0.0363631	1	2	2	response to thapsigargin	BP	1	1
GO:1904579	0.0363631	1	2	2	cellular response to thapsigargin	BP	1	1
GO:1904904	0.0363631	1	2	2	regulation of endothelial cell-matrix adhesion via fibronectin	BP	1	1
GO:1904906	0.0363631	1	2	2	positive regulation of endothelial cell-matrix adhesion via fibronectin	BP	1	1
GO:1905599	0.0363631	1	2	2	positive regulation of low-density lipoprotein receptor activity	BP	1	1
GO:1905661	0.0363631	1	2	2	regulation of telomerase RNA reverse transcriptase activity	BP	1	1
GO:1905663	0.0363631	1	2	2	positive regulation of telomerase RNA reverse transcriptase activity	BP	1	1
GO:1905696	0.0363631	1	2	2	regulation of polysome binding	BP	1	1
GO:1990665	0.0363631	1	2	2	AnxA2-p11 complex	CC	1	1
GO:2000625	0.0363631	1	2	2	regulation of miRNA catabolic process	BP	1	1
GO:0008081	0.0366075	0.986171	10	29	phosphoric diester hydrolase activity	MF	1	1
GO:0045171	0.0367727	0.983888	13	41	intercellular bridge	CC	1	1
GO:0018208	0.0371277	0.985108	11	33	peptidyl-proline modification	BP	1	1
GO:0034724	0.0371277	0.985108	11	33	DNA replication-independent nucleosome organization	BP	1	1
GO:0006613	0.0376057	0.978774	24	88	cotranslational protein targeting to membrane	BP	1	1
GO:0034250	0.0387924	0.976957	28	106	positive regulation of cellular amide metabolic process	BP	1	1
GO:0043414	0.0390688	0.973586	47	193	macromolecule methylation	BP	1	1
GO:0006614	0.0395032	0.977886	23	84	SRP-dependent cotranslational protein targeting to membrane	BP	1	1
GO:0032259	0.0400424	0.972421	51	212	methylation	BP	1	1
GO:0071824	0.0405666	0.973449	40	161	protein-DNA complex subunit organization	BP	1	1
GO:0016043	0.0417168	0.963214	644	3218	cellular component organization	BP	1	1
GO:0000737	0.0418385	0.990859	5	11	DNA catabolic process, endonucleolytic	BP	1	1
GO:0004497	0.0418385	0.990859	5	11	monooxygenase activity	MF	1	1
GO:0006206	0.0418385	0.990859	5	11	pyrimidine nucleobase metabolic process	BP	1	1
GO:0006448	0.0418385	0.990859	5	11	regulation of translational elongation	BP	1	1
GO:0061050	0.0418385	0.990859	5	11	regulation of cell growth involved in cardiac muscle cell development	BP	1	1
GO:0071450	0.0418385	0.990859	5	11	cellular response to oxygen radical	BP	1	1
GO:0071451	0.0418385	0.990859	5	11	cellular response to superoxide	BP	1	1
GO:0065004	0.0425731	0.973091	34	134	protein-DNA complex assembly	BP	1	1
GO:0006333	0.0433154	0.973969	28	107	chromatin assembly or disassembly	BP	1	1
GO:0005856	0.0433892	0.963658	224	1064	cytoskeleton	CC	1	1
GO:0031330	0.0436363	0.971777	37	148	negative regulation of cellular catabolic process	BP	1	1
GO:0006515	0.0436393	0.985205	8	22	protein quality control for misfolded or incompletely synthesized proteins	BP	1	1
GO:0030137	0.0436393	0.985205	8	22	COPI-coated vesicle	CC	1	1
GO:0051784	0.0451723	0.980279	12	38	negative regulation of nuclear division	BP	1	1
GO:2000379	0.0451723	0.980279	12	38	positive regulation of reactive oxygen species metabolic process	BP	1	1
GO:1904035	0.0452334	0.983246	9	26	regulation of epithelial cell apoptotic process	BP	1	1
GO:1902373	0.0457401	0.98088	11	34	negative regulation of mRNA catabolic process	BP	1	1
GO:0016627	0.0458307	0.981839	10	30	oxidoreductase activity, acting on the CH-CH group of donors	MF	1	1
GO:0031312	0.0458307	0.981839	10	30	extrinsic component of organelle membrane	CC	1	1
GO:0031503	0.0471413	0.967944	45	186	protein-containing complex localization	BP	1	1
GO:0005815	0.0472121	0.963456	99	445	microtubule organizing center	CC	1	1
GO:0019083	0.0477628	0.968855	37	149	viral transcription	BP	1	1
GO:0031497	0.0478585	0.972215	24	90	chromatin assembly	BP	1	1
GO:0006275	0.0479176	0.974265	19	68	regulation of DNA replication	BP	1	1
GO:0140097	0.0479543	0.970313	30	117	catalytic activity, acting on DNA	MF	1	1
GO:0001530	0.0480904	0.991595	4	8	lipopolysaccharide binding	MF	1	1
GO:0001967	0.0480904	0.991595	4	8	suckling behavior	BP	1	1
GO:0003351	0.0480904	0.991595	4	8	epithelial cilium movement involved in extracellular fluid movement	BP	1	1
GO:0007289	0.0480904	0.991595	4	8	spermatid nucleus differentiation	BP	1	1
GO:0010226	0.0480904	0.991595	4	8	response to lithium ion	BP	1	1
GO:0010998	0.0480904	0.991595	4	8	regulation of translational initiation by eIF2 alpha phosphorylation	BP	1	1
GO:0018146	0.0480904	0.991595	4	8	keratan sulfate biosynthetic process	BP	1	1
GO:0019511	0.0480904	0.991595	4	8	peptidyl-proline hydroxylation	BP	1	1
GO:0031115	0.0480904	0.991595	4	8	negative regulation of microtubule polymerization	BP	1	1
GO:0045066	0.0480904	0.991595	4	8	regulatory T cell differentiation	BP	1	1
GO:1902513	0.0480904	0.991595	4	8	regulation of organelle transport along microtubule	BP	1	1
GO:1902883	0.0480904	0.991595	4	8	negative regulation of response to oxidative stress	BP	1	1
GO:1903205	0.0480904	0.991595	4	8	regulation of hydrogen peroxide-induced cell death	BP	1	1
GO:1905907	0.0480904	0.991595	4	8	negative regulation of amyloid fibril formation	BP	1	1
GO:1990498	0.0480904	0.991595	4	8	mitotic spindle microtubule	CC	1	1
GO:0030198	0.0482168	0.970689	28	108	extracellular matrix organization	BP	1	1
GO:0043062	0.0482168	0.970689	28	108	extracellular structure organization	BP	1	1
GO:0045229	0.0482168	0.970689	28	108	external encapsulating structure organization	BP	1	1
GO:0097525	0.0492319	0.975797	15	51	spliceosomal snRNP complex	CC	1	1
GO:0006308	0.0496948	0.986104	6	15	DNA catabolic process	BP	1	1
GO:0032885	0.0496948	0.986104	6	15	regulation of polysaccharide biosynthetic process	BP	1	1
GO:0080025	0.0496948	0.986104	6	15	phosphatidylinositol-3,5-bisphosphate binding	MF	1	1
GO:1903960	0.0496948	0.986104	6	15	negative regulation of anion transmembrane transport	BP	1	1
GO:1904292	0.0496948	0.986104	6	15	regulation of ERAD pathway	BP	1	1
GO:1990939	0.0496948	0.986104	6	15	ATP-dependent microtubule motor activity	MF	1	1
GO:0000182	0.0510005	0.994407	3	5	rDNA binding	MF	1	1
GO:0000393	0.0510005	0.994407	3	5	spliceosomal conformational changes to generate catalytic conformation	BP	1	1
GO:0000408	0.0510005	0.994407	3	5	EKC/KEOPS complex	CC	1	1
GO:0001675	0.0510005	0.994407	3	5	acrosome assembly	BP	1	1
GO:0002177	0.0510005	0.994407	3	5	manchette	CC	1	1
GO:0002182	0.0510005	0.994407	3	5	cytoplasmic translational elongation	BP	1	1
GO:0004065	0.0510005	0.994407	3	5	arylsulfatase activity	MF	1	1
GO:0005726	0.0510005	0.994407	3	5	perichromatin fibrils	CC	1	1
GO:0009404	0.0510005	0.994407	3	5	toxin metabolic process	BP	1	1
GO:0016461	0.0510005	0.994407	3	5	unconventional myosin complex	CC	1	1
GO:0016540	0.0510005	0.994407	3	5	protein autoprocessing	BP	1	1
GO:0030023	0.0510005	0.994407	3	5	extracellular matrix constituent conferring elasticity	MF	1	1
GO:0030195	0.0510005	0.994407	3	5	negative regulation of blood coagulation	BP	1	1
GO:0031543	0.0510005	0.994407	3	5	peptidyl-proline dioxygenase activity	MF	1	1
GO:0032241	0.0510005	0.994407	3	5	positive regulation of nucleobase-containing compound transport	BP	1	1
GO:0033148	0.0510005	0.994407	3	5	positive regulation of intracellular estrogen receptor signaling pathway	BP	1	1
GO:0033327	0.0510005	0.994407	3	5	Leydig cell differentiation	BP	1	1
GO:0034358	0.0510005	0.994407	3	5	plasma lipoprotein particle	CC	1	1
GO:0034464	0.0510005	0.994407	3	5	BBSome	CC	1	1
GO:0036492	0.0510005	0.994407	3	5	eiF2alpha phosphorylation in response to endoplasmic reticulum stress	BP	1	1
GO:0039530	0.0510005	0.994407	3	5	MDA-5 signaling pathway	BP	1	1
GO:0040015	0.0510005	0.994407	3	5	negative regulation of multicellular organism growth	BP	1	1
GO:0043083	0.0510005	0.994407	3	5	synaptic cleft	CC	1	1
GO:0043515	0.0510005	0.994407	3	5	kinetochore binding	MF	1	1
GO:0044406	0.0510005	0.994407	3	5	adhesion of symbiont to host	BP	1	1
GO:0045719	0.0510005	0.994407	3	5	negative regulation of glycogen biosynthetic process	BP	1	1
GO:0046325	0.0510005	0.994407	3	5	negative regulation of glucose import	BP	1	1
GO:0046600	0.0510005	0.994407	3	5	negative regulation of centriole replication	BP	1	1
GO:0046833	0.0510005	0.994407	3	5	positive regulation of RNA export from nucleus	BP	1	1
GO:0048256	0.0510005	0.994407	3	5	flap endonuclease activity	MF	1	1
GO:0060295	0.0510005	0.994407	3	5	regulation of cilium movement involved in cell motility	BP	1	1
GO:0060296	0.0510005	0.994407	3	5	regulation of cilium beat frequency involved in ciliary motility	BP	1	1
GO:0070695	0.0510005	0.994407	3	5	FHF complex	CC	1	1
GO:0070874	0.0510005	0.994407	3	5	negative regulation of glycogen metabolic process	BP	1	1
GO:0072224	0.0510005	0.994407	3	5	metanephric glomerulus development	BP	1	1
GO:0098801	0.0510005	0.994407	3	5	regulation of renal system process	BP	1	1
GO:0099547	0.0510005	0.994407	3	5	regulation of translation at synapse, modulating synaptic transmission	BP	1	1
GO:0140243	0.0510005	0.994407	3	5	regulation of translation at synapse	BP	1	1
GO:1900047	0.0510005	0.994407	3	5	negative regulation of hemostasis	BP	1	1
GO:1902019	0.0510005	0.994407	3	5	regulation of cilium-dependent cell motility	BP	1	1
GO:1902949	0.0510005	0.994407	3	5	positive regulation of tau-protein kinase activity	BP	1	1
GO:1903206	0.0510005	0.994407	3	5	negative regulation of hydrogen peroxide-induced cell death	BP	1	1
GO:1990414	0.0510005	0.994407	3	5	replication-born double-strand break repair via sister chromatid exchange	BP	1	1
GO:1990777	0.0510005	0.994407	3	5	lipoprotein particle	CC	1	1
GO:0051301	0.0512251	0.961231	81	359	cell division	BP	1	1
GO:0034470	0.0515105	0.962282	65	282	ncRNA processing	BP	1	1
GO:0007010	0.052315	0.957604	142	659	cytoskeleton organization	BP	1	1
GO:0006399	0.053	0.966846	30	118	tRNA metabolic process	BP	1	1
GO:0034248	0.0534351	0.960975	63	273	regulation of cellular amide metabolic process	BP	1	1
GO:0006517	0.0540048	0.982417	7	19	protein deglycosylation	BP	1	1
GO:0016597	0.0540048	0.982417	7	19	amino acid binding	MF	1	1
GO:0051383	0.0540048	0.982417	7	19	kinetochore organization	BP	1	1
GO:0060333	0.0540048	0.982417	7	19	interferon-gamma-mediated signaling pathway	BP	1	1
GO:0043228	0.0540464	0.952355	500	2482	non-membrane-bounded organelle	CC	1	1
GO:0043232	0.0542644	0.952161	499	2477	intracellular non-membrane-bounded organelle	CC	1	1
GO:0046700	0.0546004	0.958449	82	365	heterocycle catabolic process	BP	1	1
GO:0009895	0.0554217	0.962343	42	174	negative regulation of catabolic process	BP	1	1
GO:0000959	0.0556208	0.975818	11	35	mitochondrial RNA metabolic process	BP	1	1
GO:0006378	0.0556208	0.975818	11	35	mRNA polyadenylation	BP	1	1
GO:0016604	0.0557703	0.955715	114	522	nuclear body	CC	1	1
GO:1901361	0.0558607	0.957223	85	380	organic cyclic compound catabolic process	BP	1	1
GO:0031113	0.0565006	0.976576	10	31	regulation of microtubule polymerization	BP	1	1
GO:0045841	0.0565006	0.976576	10	31	negative regulation of mitotic metaphase/anaphase transition	BP	1	1
GO:0051262	0.0565006	0.976576	10	31	protein tetramerization	BP	1	1
GO:0003179	0.0567642	0.977828	9	27	heart valve morphogenesis	BP	1	1
GO:0007099	0.0567642	0.977828	9	27	centriole replication	BP	1	1
GO:0007051	0.0574443	0.963172	32	128	spindle organization	BP	1	1
GO:0031406	0.0574501	0.97104	15	52	carboxylic acid binding	MF	1	1
GO:0048515	0.0574501	0.97104	15	52	spermatid differentiation	BP	1	1
GO:0016887	0.0574901	0.958254	59	255	ATPase activity	MF	1	1
GO:0031970	0.0575375	0.9689	18	65	organelle envelope lumen	CC	1	1
GO:0044270	0.0576556	0.955981	82	366	cellular nitrogen compound catabolic process	BP	1	1
GO:0140098	0.0578328	0.958489	55	236	catalytic activity, acting on RNA	MF	1	1
GO:0006996	0.0589203	0.948123	453	2243	organelle organization	BP	1	1
GO:0022402	0.0596979	0.950399	175	827	cell cycle process	BP	1	1
GO:0031110	0.0599085	0.970444	14	48	regulation of microtubule polymerization or depolymerization	BP	1	1
GO:0032465	0.0599085	0.970444	14	48	regulation of cytokinesis	BP	1	1
GO:0000303	0.0607478	0.984634	5	12	response to superoxide	BP	1	1
GO:0000394	0.0607478	0.984634	5	12	RNA splicing, via endonucleolytic cleavage and ligation	BP	1	1
GO:0000778	0.0607478	0.984634	5	12	condensed nuclear chromosome kinetochore	CC	1	1
GO:0005979	0.0607478	0.984634	5	12	regulation of glycogen biosynthetic process	BP	1	1
GO:0006388	0.0607478	0.984634	5	12	tRNA splicing, via endonucleolytic cleavage and ligation	BP	1	1
GO:0010962	0.0607478	0.984634	5	12	regulation of glucan biosynthetic process	BP	1	1
GO:0032366	0.0607478	0.984634	5	12	intracellular sterol transport	BP	1	1
GO:0032367	0.0607478	0.984634	5	12	intracellular cholesterol transport	BP	1	1
GO:0032400	0.0607478	0.984634	5	12	melanosome localization	BP	1	1
GO:0050830	0.0607478	0.984634	5	12	defense response to Gram-positive bacterium	BP	1	1
GO:0051875	0.0607478	0.984634	5	12	pigment granule localization	BP	1	1
GO:0071004	0.0607478	0.984634	5	12	U2-type prespliceosome	CC	1	1
GO:0071010	0.0607478	0.984634	5	12	prespliceosome	CC	1	1
GO:1903421	0.0607478	0.984634	5	12	regulation of synaptic vesicle recycling	BP	1	1
GO:0005813	0.0608372	0.953402	82	367	centrosome	CC	1	1
GO:0097435	0.0623412	0.952506	78	348	supramolecular fiber organization	BP	1	1
GO:0006446	0.0634525	0.966665	16	57	regulation of translational initiation	BP	1	1
GO:0006413	0.0635928	0.957171	38	157	translational initiation	BP	1	1
GO:0051276	0.0644464	0.946639	162	764	chromosome organization	BP	1	1
GO:0000228	0.0653849	0.956364	36	148	nuclear chromosome	CC	1	1
GO:0034655	0.066272	0.94923	79	354	nucleobase-containing compound catabolic process	BP	1	1
GO:0000380	0.0665583	0.965624	15	53	alternative mRNA splicing, via spliceosome	BP	1	1
GO:0043631	0.0668229	0.969839	11	36	RNA polyadenylation	BP	1	1
GO:0000028	0.0670856	0.97929	6	16	ribosomal small subunit assembly	BP	1	1
GO:0005680	0.0670856	0.97929	6	16	anaphase-promoting complex	CC	1	1
GO:0016235	0.0670856	0.97929	6	16	aggresome	CC	1	1
GO:0030990	0.0670856	0.97929	6	16	intraciliary transport particle	CC	1	1
GO:0034381	0.0670856	0.97929	6	16	plasma lipoprotein particle clearance	BP	1	1
GO:0034501	0.0670856	0.97929	6	16	protein localization to kinetochore	BP	1	1
GO:0097421	0.0670856	0.97929	6	16	liver regeneration	BP	1	1
GO:0140467	0.0670856	0.97929	6	16	integrated stress response signaling	BP	1	1
GO:1902042	0.0670856	0.97929	6	16	negative regulation of extrinsic apoptotic signaling pathway via death domain receptors	BP	1	1
GO:0001892	0.0686756	0.970284	10	32	embryonic placenta development	BP	1	1
GO:0033046	0.0686756	0.970284	10	32	negative regulation of sister chromatid segregation	BP	1	1
GO:0033048	0.0686756	0.970284	10	32	negative regulation of mitotic sister chromatid segregation	BP	1	1
GO:0043486	0.0686756	0.970284	10	32	histone exchange	BP	1	1
GO:1902100	0.0686756	0.970284	10	32	negative regulation of metaphase/anaphase transition of cell cycle	BP	1	1
GO:2000816	0.0686756	0.970284	10	32	negative regulation of mitotic sister chromatid separation	BP	1	1
GO:0051788	0.0698841	0.975485	7	20	response to misfolded protein	BP	1	1
GO:0060294	0.0698841	0.975485	7	20	cilium movement involved in cell motility	BP	1	1
GO:0060760	0.0698841	0.975485	7	20	positive regulation of response to cytokine stimulus	BP	1	1
GO:0002183	0.0700327	0.971247	9	28	cytoplasmic translational initiation	BP	1	1
GO:0006284	0.0700327	0.971247	9	28	base-excision repair	BP	1	1
GO:0035869	0.0700327	0.971247	9	28	ciliary transition zone	CC	1	1
GO:0098534	0.0700327	0.971247	9	28	centriole assembly	BP	1	1
GO:0072599	0.070071	0.956915	25	98	establishment of protein localization to endoplasmic reticulum	BP	1	1
GO:0016363	0.0703871	0.960101	19	71	nuclear matrix	CC	1	1
GO:0001539	0.0705958	0.972903	8	24	cilium or flagellum-dependent cell motility	BP	1	1
GO:0044003	0.0705958	0.972903	8	24	modulation by symbiont of host process	BP	1	1
GO:0060285	0.0705958	0.972903	8	24	cilium-dependent cell motility	BP	1	1
GO:0045727	0.070684	0.957495	23	89	positive regulation of translation	BP	1	1
GO:0099081	0.0723439	0.943741	85	385	supramolecular polymer	CC	1	1
GO:0043604	0.072738	0.941453	114	528	amide biosynthetic process	BP	1	1
GO:0016655	0.0729727	0.963856	13	45	oxidoreductase activity, acting on NAD(P)H, quinone or similar compound as acceptor	MF	1	1
GO:0002230	0.0737931	0.984038	4	9	positive regulation of defense response to virus by host	BP	1	1
GO:0006309	0.0737931	0.984038	4	9	apoptotic DNA fragmentation	BP	1	1
GO:0006956	0.0737931	0.984038	4	9	complement activation	BP	1	1
GO:0009173	0.0737931	0.984038	4	9	pyrimidine ribonucleoside monophosphate metabolic process	BP	1	1
GO:0016281	0.0737931	0.984038	4	9	eukaryotic translation initiation factor 4F complex	CC	1	1
GO:0016471	0.0737931	0.984038	4	9	vacuolar proton-transporting V-type ATPase complex	CC	1	1
GO:0019430	0.0737931	0.984038	4	9	removal of superoxide radicals	BP	1	1
GO:0031080	0.0737931	0.984038	4	9	nuclear pore outer ring	CC	1	1
GO:0035520	0.0737931	0.984038	4	9	monoubiquitinated protein deubiquitination	BP	1	1
GO:0036490	0.0737931	0.984038	4	9	regulation of translation in response to endoplasmic reticulum stress	BP	1	1
GO:0043201	0.0737931	0.984038	4	9	response to leucine	BP	1	1
GO:0043368	0.0737931	0.984038	4	9	positive T cell selection	BP	1	1
GO:0046049	0.0737931	0.984038	4	9	UMP metabolic process	BP	1	1
GO:0060330	0.0737931	0.984038	4	9	regulation of response to interferon-gamma	BP	1	1
GO:0060334	0.0737931	0.984038	4	9	regulation of interferon-gamma-mediated signaling pathway	BP	1	1
GO:0061684	0.0737931	0.984038	4	9	chaperone-mediated autophagy	BP	1	1
GO:1905146	0.0737931	0.984038	4	9	lysosomal protein catabolic process	BP	1	1
GO:1990253	0.0737931	0.984038	4	9	cellular response to leucine starvation	BP	1	1
GO:2000234	0.0737931	0.984038	4	9	positive regulation of rRNA processing	BP	1	1
GO:0044770	0.0740726	0.941903	90	410	cell cycle phase transition	BP	1	1
GO:0000779	0.0747939	0.955271	22	85	condensed chromosome, centromeric region	CC	1	1
GO:0000184	0.0760972	0.951783	27	108	nuclear-transcribed mRNA catabolic process, nonsense-mediated decay	BP	1	1
GO:0019080	0.0762323	0.947499	39	164	viral gene expression	BP	1	1
GO:0035821	0.0765829	0.959506	15	54	modulation of process of other organism	BP	1	1
GO:0051817	0.0765829	0.959506	15	54	modulation of process of other organism involved in symbiotic interaction	BP	1	1
GO:0005874	0.0779605	0.943103	53	231	microtubule	CC	1	1
GO:0019439	0.0787259	0.938738	82	372	aromatic compound catabolic process	BP	1	1
GO:0006323	0.0788884	0.949348	28	113	DNA packaging	BP	1	1
GO:0036064	0.0792397	0.954307	19	72	ciliary basal body	CC	1	1
GO:0140053	0.0794359	0.94771	31	127	mitochondrial gene expression	BP	1	1
GO:0010608	0.0808498	0.936428	88	402	posttranscriptional regulation of gene expression	BP	1	1
GO:0045047	0.0820352	0.94913	24	95	protein targeting to ER	BP	1	1
GO:0045182	0.0820352	0.94913	24	95	translation regulator activity	MF	1	1
GO:0031100	0.082392	0.962872	10	33	animal organ regeneration	BP	1	1
GO:0033047	0.082392	0.962872	10	33	regulation of mitotic sister chromatid segregation	BP	1	1
GO:0051985	0.082392	0.962872	10	33	negative regulation of chromosome segregation	BP	1	1
GO:1905819	0.082392	0.962872	10	33	negative regulation of chromosome separation	BP	1	1
GO:0034399	0.083165	0.949559	22	86	nuclear periphery	CC	1	1
GO:0099512	0.0834483	0.934629	84	383	supramolecular fiber	CC	1	1
GO:0000305	0.0837113	0.975994	5	13	response to oxygen radical	BP	1	1
GO:0005581	0.0837113	0.975994	5	13	collagen trimer	CC	1	1
GO:0007616	0.0837113	0.975994	5	13	long-term memory	BP	1	1
GO:0008307	0.0837113	0.975994	5	13	structural constituent of muscle	MF	1	1
GO:0008574	0.0837113	0.975994	5	13	ATP-dependent microtubule motor activity, plus-end-directed	MF	1	1
GO:0036499	0.0837113	0.975994	5	13	PERK-mediated unfolded protein response	BP	1	1
GO:0046621	0.0837113	0.975994	5	13	negative regulation of organ growth	BP	1	1
GO:0050691	0.0837113	0.975994	5	13	regulation of defense response to virus by host	BP	1	1
GO:0051315	0.0837113	0.975994	5	13	attachment of mitotic spindle microtubules to kinetochore	BP	1	1
GO:0071157	0.0837113	0.975994	5	13	negative regulation of cell cycle arrest	BP	1	1
GO:0051082	0.0838302	0.950492	20	77	unfolded protein binding	MF	1	1
GO:0051640	0.0847633	0.933159	88	403	organelle localization	BP	1	1
GO:0007094	0.085074	0.963392	9	29	mitotic spindle assembly checkpoint	BP	1	1
GO:0010611	0.085074	0.963392	9	29	regulation of cardiac muscle hypertrophy	BP	1	1
GO:0034340	0.085074	0.963392	9	29	response to type I interferon	BP	1	1
GO:0043177	0.085074	0.963392	9	29	organic acid binding	MF	1	1
GO:0046324	0.085074	0.963392	9	29	regulation of glucose import	BP	1	1
GO:0048255	0.085074	0.963392	9	29	mRNA stabilization	BP	1	1
GO:0071007	0.085074	0.963392	9	29	U2-type catalytic step 2 spliceosome	CC	1	1
GO:0071173	0.085074	0.963392	9	29	spindle assembly checkpoint	BP	1	1
GO:0071174	0.085074	0.963392	9	29	mitotic spindle checkpoint	BP	1	1
GO:0007283	0.0853253	0.940032	41	175	spermatogenesis	BP	1	1
GO:0030488	0.0871702	0.964625	8	25	tRNA methylation	BP	1	1
GO:0032881	0.0875659	0.970461	6	17	regulation of polysaccharide metabolic process	BP	1	1
GO:0042026	0.0875659	0.970461	6	17	protein refolding	BP	1	1
GO:0045292	0.0875659	0.970461	6	17	mRNA cis splicing, via spliceosome	BP	1	1
GO:0000185	0.087759	0.985758	3	6	activation of MAPKKK activity	BP	1	1
GO:0001527	0.087759	0.985758	3	6	microfibril	CC	1	1
GO:0001765	0.087759	0.985758	3	6	membrane raft assembly	BP	1	1
GO:0002116	0.087759	0.985758	3	6	semaphorin receptor complex	CC	1	1
GO:0002861	0.087759	0.985758	3	6	regulation of inflammatory response to antigenic stimulus	BP	1	1
GO:0004114	0.087759	0.985758	3	6	3',5'-cyclic-nucleotide phosphodiesterase activity	MF	1	1
GO:0004723	0.087759	0.985758	3	6	calcium-dependent protein serine/threonine phosphatase activity	MF	1	1
GO:0007021	0.087759	0.985758	3	6	tubulin complex assembly	BP	1	1
GO:0008484	0.087759	0.985758	3	6	sulfuric ester hydrolase activity	MF	1	1
GO:0009886	0.087759	0.985758	3	6	post-embryonic animal morphogenesis	BP	1	1
GO:0010664	0.087759	0.985758	3	6	negative regulation of striated muscle cell apoptotic process	BP	1	1
GO:0010667	0.087759	0.985758	3	6	negative regulation of cardiac muscle cell apoptotic process	BP	1	1
GO:0010826	0.087759	0.985758	3	6	negative regulation of centrosome duplication	BP	1	1
GO:0017154	0.087759	0.985758	3	6	semaphorin receptor activity	MF	1	1
GO:0030214	0.087759	0.985758	3	6	hyaluronan catabolic process	BP	1	1
GO:0032357	0.087759	0.985758	3	6	oxidized purine DNA binding	MF	1	1
GO:0032593	0.087759	0.985758	3	6	insulin-responsive compartment	CC	1	1
GO:0033145	0.087759	0.985758	3	6	positive regulation of intracellular steroid hormone receptor signaling pathway	BP	1	1
GO:0033313	0.087759	0.985758	3	6	meiotic cell cycle checkpoint	BP	1	1
GO:0034505	0.087759	0.985758	3	6	tooth mineralization	BP	1	1
GO:0036491	0.087759	0.985758	3	6	regulation of translation initiation in response to endoplasmic reticulum stress	BP	1	1
GO:0042382	0.087759	0.985758	3	6	paraspeckles	CC	1	1
GO:0042537	0.087759	0.985758	3	6	benzene-containing compound metabolic process	BP	1	1
GO:0043650	0.087759	0.985758	3	6	dicarboxylic acid biosynthetic process	BP	1	1
GO:0044528	0.087759	0.985758	3	6	regulation of mitochondrial mRNA stability	BP	1	1
GO:0045050	0.087759	0.985758	3	6	protein insertion into ER membrane by stop-transfer membrane-anchor sequence	BP	1	1
GO:0045061	0.087759	0.985758	3	6	thymic T cell selection	BP	1	1
GO:0046606	0.087759	0.985758	3	6	negative regulation of centrosome cycle	BP	1	1
GO:0050819	0.087759	0.985758	3	6	negative regulation of coagulation	BP	1	1
GO:0051096	0.087759	0.985758	3	6	positive regulation of helicase activity	BP	1	1
GO:0070569	0.087759	0.985758	3	6	uridylyltransferase activity	MF	1	1
GO:0072319	0.087759	0.985758	3	6	vesicle uncoating	BP	1	1
GO:0072546	0.087759	0.985758	3	6	EMC complex	CC	1	1
GO:0090022	0.087759	0.985758	3	6	regulation of neutrophil chemotaxis	BP	1	1
GO:0097157	0.087759	0.985758	3	6	pre-mRNA intronic binding	MF	1	1
GO:0097493	0.087759	0.985758	3	6	structural molecule activity conferring elasticity	MF	1	1
GO:1902285	0.087759	0.985758	3	6	semaphorin-plexin signaling pathway involved in neuron projection guidance	BP	1	1
GO:1902287	0.087759	0.985758	3	6	semaphorin-plexin signaling pathway involved in axon guidance	BP	1	1
GO:1902947	0.087759	0.985758	3	6	regulation of tau-protein kinase activity	BP	1	1
GO:1903608	0.087759	0.985758	3	6	protein localization to cytoplasmic stress granule	BP	1	1
GO:1904350	0.087759	0.985758	3	6	regulation of protein catabolic process in the vacuole	BP	1	1
GO:1905049	0.087759	0.985758	3	6	negative regulation of metallopeptidase activity	BP	1	1
GO:2000586	0.087759	0.985758	3	6	regulation of platelet-derived growth factor receptor-beta signaling pathway	BP	1	1
GO:2000651	0.087759	0.985758	3	6	positive regulation of sodium ion transmembrane transporter activity	BP	1	1
GO:0044772	0.0878847	0.93083	85	389	mitotic cell cycle phase transition	BP	1	1
GO:0010389	0.0879611	0.939905	35	147	regulation of G2/M transition of mitotic cell cycle	BP	1	1
GO:0002181	0.0881218	0.946836	21	82	cytoplasmic translation	BP	1	1
GO:0004252	0.0882509	0.96685	7	21	serine-type endopeptidase activity	MF	1	1
GO:0008175	0.0882509	0.96685	7	21	tRNA methyltransferase activity	MF	1	1
GO:0009112	0.0882509	0.96685	7	21	nucleobase metabolic process	BP	1	1
GO:0031112	0.0882509	0.96685	7	21	positive regulation of microtubule polymerization or depolymerization	BP	1	1
GO:0060170	0.0882509	0.96685	7	21	ciliary membrane	CC	1	1
GO:1904724	0.0882509	0.96685	7	21	tertiary granule lumen	CC	1	1
GO:0031570	0.088486	0.943454	26	105	DNA integrity checkpoint	BP	1	1
GO:0016458	0.0898537	0.938124	36	152	gene silencing	BP	1	1
GO:0017111	0.0905782	0.92765	95	439	nucleoside-triphosphatase activity	MF	1	1
GO:0007052	0.0921361	0.94334	22	87	mitotic spindle organization	BP	1	1
GO:0008033	0.0921361	0.94334	22	87	tRNA processing	BP	1	1
GO:1903311	0.0938017	0.930514	53	234	regulation of mRNA metabolic process	BP	1	1
GO:0005758	0.09392	0.947419	16	60	mitochondrial intermembrane space	CC	1	1
GO:0070820	0.09392	0.947419	16	60	tertiary granule	CC	1	1
GO:0006417	0.0947201	0.929573	54	239	regulation of translation	BP	1	1
GO:0000179	0.0952323	0.993071	2	3	rRNA (adenine-N6,N6-)-dimethyltransferase activity	MF	1	1
GO:0000349	0.0952323	0.993071	2	3	generation of catalytic spliceosome for first transesterification step	BP	1	1
GO:0000818	0.0952323	0.993071	2	3	nuclear MIS12/MIND complex	CC	1	1
GO:0001848	0.0952323	0.993071	2	3	complement binding	MF	1	1
GO:0001865	0.0952323	0.993071	2	3	NK T cell differentiation	BP	1	1
GO:0001957	0.0952323	0.993071	2	3	intramembranous ossification	BP	1	1
GO:0002318	0.0952323	0.993071	2	3	myeloid progenitor cell differentiation	BP	1	1
GO:0002863	0.0952323	0.993071	2	3	positive regulation of inflammatory response to antigenic stimulus	BP	1	1
GO:0003278	0.0952323	0.993071	2	3	apoptotic process involved in heart morphogenesis	BP	1	1
GO:0004534	0.0952323	0.993071	2	3	5'-3' exoribonuclease activity	MF	1	1
GO:0004694	0.0952323	0.993071	2	3	eukaryotic translation initiation factor 2alpha kinase activity	MF	1	1
GO:0004859	0.0952323	0.993071	2	3	phospholipase inhibitor activity	MF	1	1
GO:0006198	0.0952323	0.993071	2	3	cAMP catabolic process	BP	1	1
GO:0006531	0.0952323	0.993071	2	3	aspartate metabolic process	BP	1	1
GO:0006702	0.0952323	0.993071	2	3	androgen biosynthetic process	BP	1	1
GO:0007023	0.0952323	0.993071	2	3	post-chaperonin tubulin folding pathway	BP	1	1
GO:0007191	0.0952323	0.993071	2	3	adenylate cyclase-activating dopamine receptor signaling pathway	BP	1	1
GO:0007597	0.0952323	0.993071	2	3	blood coagulation, intrinsic pathway	BP	1	1
GO:0007635	0.0952323	0.993071	2	3	chemosensory behavior	BP	1	1
GO:0008296	0.0952323	0.993071	2	3	3'-5'-exodeoxyribonuclease activity	MF	1	1
GO:0008349	0.0952323	0.993071	2	3	MAP kinase kinase kinase kinase activity	MF	1	1
GO:0009249	0.0952323	0.993071	2	3	protein lipoylation	BP	1	1
GO:0009595	0.0952323	0.993071	2	3	detection of biotic stimulus	BP	1	1
GO:0010138	0.0952323	0.993071	2	3	pyrimidine ribonucleotide salvage	BP	1	1
GO:0014824	0.0952323	0.993071	2	3	artery smooth muscle contraction	BP	1	1
GO:0014889	0.0952323	0.993071	2	3	muscle atrophy	BP	1	1
GO:0015038	0.0952323	0.993071	2	3	glutathione disulfide oxidoreductase activity	MF	1	1
GO:0016212	0.0952323	0.993071	2	3	kynurenine-oxoglutarate transaminase activity	MF	1	1
GO:0016321	0.0952323	0.993071	2	3	female meiosis chromosome segregation	BP	1	1
GO:0019236	0.0952323	0.993071	2	3	response to pheromone	BP	1	1
GO:0021785	0.0952323	0.993071	2	3	branchiomotor neuron axon guidance	BP	1	1
GO:0030673	0.0952323	0.993071	2	3	axolemma	CC	1	1
GO:0030809	0.0952323	0.993071	2	3	negative regulation of nucleotide biosynthetic process	BP	1	1
GO:0030893	0.0952323	0.993071	2	3	meiotic cohesin complex	CC	1	1
GO:0031262	0.0952323	0.993071	2	3	Ndc80 complex	CC	1	1
GO:0031298	0.0952323	0.993071	2	3	replication fork protection complex	CC	1	1
GO:0031313	0.0952323	0.993071	2	3	extrinsic component of endosome membrane	CC	1	1
GO:0031493	0.0952323	0.993071	2	3	nucleosomal histone binding	MF	1	1
GO:0031544	0.0952323	0.993071	2	3	peptidyl-proline 3-dioxygenase activity	MF	1	1
GO:0031617	0.0952323	0.993071	2	3	NMS complex	CC	1	1
GO:0032262	0.0952323	0.993071	2	3	pyrimidine nucleotide salvage	BP	1	1
GO:0032275	0.0952323	0.993071	2	3	luteinizing hormone secretion	BP	1	1
GO:0033140	0.0952323	0.993071	2	3	negative regulation of peptidyl-serine phosphorylation of STAT protein	BP	1	1
GO:0033186	0.0952323	0.993071	2	3	CAF-1 complex	CC	1	1
GO:0033677	0.0952323	0.993071	2	3	DNA/RNA helicase activity	MF	1	1
GO:0034116	0.0952323	0.993071	2	3	positive regulation of heterotypic cell-cell adhesion	BP	1	1
GO:0034361	0.0952323	0.993071	2	3	very-low-density lipoprotein particle	CC	1	1
GO:0034364	0.0952323	0.993071	2	3	high-density lipoprotein particle	CC	1	1
[truncated: 17,148 more rows]

## Sheet: GO_seq_SLOW
category	over_represented_pvalue	under_represented_pvalue	numDEInCat	numInCat	term	ontology	p_adjust_over_represented	p_adjust_under_represented
[truncated: 17,853 more rows]
