# Supplementary material for: Pervasive effects of RNA degradation on Nanopore direct RNA sequencing
Source: NAR Genom Bioinform. 2023 Jun 9;5(2):lqad060. doi: 10.1093/nargab/lqad060 (PMC10251640; doi:10.1093/nargab/lqad060)
Supplement: lqad060_Supplemental_Files [file lqad060_supplemental_files.zip › Additional file 5- Table S5.xlsx]

## Sheet: Sheet1
Table S5: Molecular chaperones in the upregulated cluster
Gene ID	Gene Name	Family	Protein Class
ENSG00000167004	Protein disulfide-isomerase A3	PROTEIN DISULFIDE-ISOMERASE A3 (PTHR18929:SF242)	chaperone
	PDIA3
	ortholog
ENSG00000156261	T-complex protein 1 subunit theta	T-COMPLEX PROTEIN 1 SUBUNIT THETA (PTHR11353:SF78)	chaperonin
	CCT8
	ortholog
ENSG00000115541	10 kDa heat shock protein, mitochondrial	10 KDA HEAT SHOCK PROTEIN, MITOCHONDRIAL (PTHR10772:SF0)	chaperonin
	HSPE1
	ortholog
ENSG00000113068	Prefoldin subunit 1	PREFOLDIN SUBUNIT 1 (PTHR20903:SF1)	chaperone
	PFDN1
	ortholog
ENSG00000171960	Peptidyl-prolyl cis-trans isomerase H	PEPTIDYL-PROLYL CIS-TRANS ISOMERASE H (PTHR11071:SF443)	chaperone
	PPIH
	ortholog
ENSG00000187522	Heat shock 70 kDa protein 14	HEAT SHOCK 70 KDA PROTEIN 14 (PTHR19375:SF438)	Hsp70 family chaperone
	HSPA14
	ortholog
ENSG00000090520	DnaJ homolog subfamily B member 11	DNAJ HOMOLOG SUBFAMILY B MEMBER 11 (PTHR44298:SF1)	chaperone
	DNAJB11
	ortholog
ENSG00000166598	Endoplasmin	ENDOPLASMIN (PTHR11528:SF96)	Hsp90 family chaperone
	HSP90B1
	ortholog
ENSG00000089289	Immunoglobulin-binding protein 1	IMMUNOGLOBULIN-BINDING PROTEIN 1 (PTHR10933:SF12)	chaperone
	IGBP1
	ortholog
ENSG00000178449	Cytochrome c oxidase assembly protein COX14	CYTOCHROME C OXIDASE ASSEMBLY PROTEIN COX14 (PTHR36684:SF1)	chaperone
	COX14
	ortholog
